# Supplementary material for: Skeletal Mineralization in Association with Type X Collagen Expression Is an Ancestral Feature for Jawed Vertebrates
Source: Mol Biol Evol. 2019 Jul 4;36(10):2265–76. doi: 10.1093/molbev/msz145 (PMC6759074; doi:10.1093/molbev/msz145)
Supplement: msz145_Supplementary_Data [file msz145_supplementary_data.zip]

Archive with 2 entries (2 files):
- Supplementary Figure 4-6.txt
- Supplementary Material Supplementary Table 1-2  Supplementary Figure 1-3.pdf
