# Supplementary material for: Skeletal Mineralization in Association with Type X Collagen Expression Is an Ancestral Feature for Jawed Vertebrates
Source: Mol Biol Evol. 2019 Jul 4;36(10):2265–76. doi: 10.1093/molbev/msz145 (PMC6759074; doi:10.1093/molbev/msz145)
Supplement: msz145_Supplementary_Data [file msz145_supplementary_data.zip › Supplementary Figure 4-6.txt]

Supplementary Figure 4

>Rc_Col10a1.1 

---------------------------------GVRGPPGLPGP---RGPPG---QNG----GPPGMPGLDGHQGIQGVSTVGKAGNPGLPGVKGKQGPCGEIGDIGPQGLHGLDGVQGLHGAPGTTAIPQNGEPGSQGPPGFPGPEGKNGTNGEPGFSGLRGEEGNIGVGLRGITGKKGYSGPRGNSGPPGEGIAGTPGTPGTLGSVGEKGDIGNSGDPGSPGLPGERGIQGPSGI-AITIAGADGKQGVEGLPGIRGQPGPKGVNGKPGSPAIGGPGLPGVKGDPGPR-IFGNTGEKGDPGVNGELGVSGLNGAPGPIGPVGEQGFSGSNGNPGLSGDPGGMGLQGIPGIQGEEGPSGSPGVAGIPGEEGLRGPQGPQGPPGPQGDEGPRGRDGELGIRGLPGFQGPLGQCGFNGLEGLSGIIGDRGLTGPRGLPGHKGNQGDAGPPGPSG----------------GSPGL---QGPPGPPGPPGPPGPPG--------------------------------FKAILSVPYSTPGLPIVFDRIQFNQDNIYDPETGVFTCQVPGIYYFSYHVHVKGKSLQVALYKNGNPILYTYDDYKERKIDHASGGVVLQLQEVDQIYLQLPLEKFNGLYSSNIMQSSFSGFLIHQTNPMQ-----------------------------------------------------------------------------------------------------------------------------------------------------------------------------------------------------------------------------------------------

>Sc_Col10a1.1

---------------------------------GIRGPSGLPGP---RGPPG---ATGASNKGPPGMCGSAGLPGNPGATYVGQPGMPGLPGEKGERGFCGQYGDMGPQGQQGLHGPPGLVGSPGASTKSVDGEAGSQGSSGPPGSKGDYGKVGEPGDLGLRGENGAAEIGPPGFTGETGYPGPQGEPGPLGEVIAGPPGAPGIPGTSGEKGESGESGSPGTTGLPGENGSHGSPGI-AISMPGVDGKQGLAGIPGMKGLPGPKGMAAKHGPPATGNPGSAGLQGEPGPRGLYGYVGEKGDPGINGGFGSSGLKGFPGPTGLSGLKGFPGEDGNPGPSGEPGIIGLPGISGLQGDEGPTGAPGKLGIPGEEGIRGSQGKQGAPGLQGDKGPRGRPGEFGIQGDLGFHGPLGIQGNHGPIGPAGKIGKPGPNGSSGPPGQKGIRGDPGKRGPPG-------------------GP---PGIPGPPGVPGPSGSPGPPGE----------------------------FKVILSTPYSTTGMPIVFDRILYNQANVYDSETGIFTCQIPGIYYFSYHIHVKDRSVHVALYKNGKPVLYTYDDYKENNIDNASGGAVLQLQEIDKIYLQLPSEQLNGLYSSNKMQSSFSGFL-------------------------------------------------------------------------------------------------------------------------------------------------------------------------------------------------------------------------------------------------------

>Rt_Col10a1.6

---------------------------------GPRGYPGPPGP---QGPPG---DPG---IGPRGAPGSSGPRGPPGQSSAGKPGAPGASGKPGAKGSPGEKGDTGAPGKPGEKGSTGPRGPPGPSGLSIPGKPGSQGAPGSPGA---PGPKGKSGSPGQPGPKGEKGSGAPGAPGEKGAPGPRGPPGPSGPKGIGKTGP---PGKPGSNGERGAPGSQGKPGAQGQKGPPGPPGQSRNGSPGPKGEPGSPGSPGPKGSQGQKGSPGAPGMPGTGKPGNPGPRGERGPAGSNGYPGKTGKKGEPGQPGPQGPRGPQGPPGQEGPKGNPGQNGAPGPKGNPGPPGPQGLQGPKGQPGPNGAPGKSGSPGLPGRPGPEGQQGIPGQKGDPGLSGSPGKSGSPGSPG---SPGYPGKEGMRGPAGPQGPRGLPGYQGSPGNPGERGEPGPPGPPG-------------------G------REGPPGPPGRPGPPGPPGKVVVQSEKH--------------KI--PAFTAILSHSFSSTDQPVVFDKILINSNDNYDPSTGIFTCKIPGIYQFSYHIHVKGASVWVGLYKNEEAIMYTFDDYKKDYIDQASGSAIISLRKKDKVYIKLLSEEFNGLYSSEKKSSSFSGYLIVPS---------------------------------------------------------------------------------------------------------------------------------------------------------------------------------------------------------------------------------------------------

>Ac_Col10a1

---------------------------------GPPGTPGPRGL---PGPSG---SPGKPGYGSQGAPGPQGPPGPPGLSAVGKPGVPGLQGRPGDRGSSGEKGDMGPAGLPGPRGPPGAPGIPGPAGISVAGK---QGLTGPQGQRGAPGEKGEPGIPGLNGQKGETGYGAPGRPGEKGSPGPQGPAGSPGLAGIGKPGERGFPGQPGIKGDRGFPGTTGPAGIPGPQGPPGERGEPGIGKPGPSGSPGLPGSPGAKGLPGPVGLTGPSGLPGFGKPGLPGMKGSRGPEGLPGIPGAKGEQGPMGAPGEAGPSGPPGNTGPQGLRGAPGENGIPGLKGERGPAGAAGFPGIKGERGLPGVDGKPGFSGEPGTPGPKGQPGFPGPKGDTGHAGPPGLPGPMGASGPKGADGIDGEPGPRGSPGIPGTKGPVGPPGIPGIPGSKGDTGAPGLPGPAGIASKGIEGPMGPIGLPGA---KGHPGQPGLPGPPGPPGPPG------------------------V--SAFTVILSKAYPPSAAPIKFDKILYNRQQHYDPRSGIFTCRIPGLYYFAYHVHVKGTHVWVGLYKNGSPIMYTFDEYKKGYLDQASGSAVVDLMENDQVWLQLPNNESNGLFSSEYVHSSFSGFLFAQI---------------------------------------------------------------------------------------------------------------------------------------------------------------------------------------------------------------------------------------------------

>Ol_Col10a1a

------------------------------GEPGIPGEPGAEGP---PGPPG---PPGENGFGEPGPQGPPGPPGPPGRSIAGKPGSPGGPGKPGFPGANGERGETGATGPQGPRGQPGSPGIPGPAGLSATGKPGPAGLPGSVGPRGEPGLKGHPGVPGLPGPKGDRGVGAPGPQGETGAQGPMGPPGAPGAAGIGRPGKPGAPGESGKPGSPGLDGAPGPMGPQGPKGHTGAPG----GKPGENGAPGLPGSAGPKGHQGPAGAPGSPGVPGYGKPGVNGEKGERGASGSPGATGAKGEQGPTGYTGATGATGPTGPTGPQGERGFPGQPGAVGPKGDTGATGPQGLKGHKGDQGAQGFPGKQGYPGAAGPPGSRGATGPQGDKGHTGAPGTPGAPGIPGPAGPKGHPGRQGEPGSPGSDGAPGPRGPSGPQGPSGPAGLKGHPGLPGAPGPAGLAAKGLPGPQGPPGVPGE---PGTDGEPGPAGPPGPPGPPGE---------------------------AFTAALANPYPPAGSPIKFDQIVYNAENHYDPETGIFTCQVPGVYYFSYGIHVNGNHALVALYKNGQPIVFTYSEYNKGFLDQMSGSAVLLLDVQDTVYIQIPDDEANGVFAAENVHCTFSGFLIAST---------------------------------------------------------------------------------------------------------------------------------------------------------------------------------------------------------------------------------------------------

>Le_Col10a1.6

---------------------------------GPRG---PRGH---PGSPG---PAGRPGIGLPGAPGKPGSRGPEGQSFAGRPGIPGGPGKPGARGFPGEKGNSGSPGKEGERGSAGPRGPPGPAGLSIPGKSGPQGATGRAGSPGSPGEKGKSGSPGQPGQRGERGSGAPGRPGDKGATGARGLPGTPGSNGIGSPGRSGSPGKPGSKGEKGSTGSQGIPGAQGQKGLPGAAGQPGYGKTGANGKPGSTGAPGAKGSQGRQGLSGAPGLPGIGKTGSQGPKGERGSTGANGYPGSSGKKGESGQPGAQGPEGRAGSPGQQGSRGLPGSTGAPGSRGQAGPTGPQGYQGLKGQPGSTGSPGTPGSSGQPGRPGAQGEQGPAGRKGDTGNAGSPGKSGSPGATGPAGPPGYPGKDGMRGSSGASGSPGSPGSQGSRGYPGEKGDAGPPGPPGNPGEYYGKI-----SAGKPGS---TGQQGPRGPQGRPGPPGPPGRMIVQSQK-------------------PAFTATLSHSYSSTGKPVKFDRILINSNDNYDPSTGIFTCDVSGIYQFSYHIQVKGANVWVGLYKNDRPVIYTYDDHQKGYIDQASGSAILYLHKGDQVYIQLPSKESNGLYSSDDKTSSFSGFLIARS---------------------------------------------------------------------------------------------------------------------------------------------------------------------------------------------------------------------------------------------------

>Le_Col10a1.4

-------------------------------EQGLQGPPGPQGP---RGPPG---APGKGGTGMPGAPGKPGRPGEPGMSSMGKSGIPGAPGRPGGTGAPGEKGDSGANGIPGPRGKAGPMGYPGATGLSVAGKPGPHGQPGTSGAPGQRGERGLPGPMGLPGAKGETGMGIPGRPGSRGETGSQGRSGQPGPAGMGIAGAPGRSGAPGEKGAMGASGATGYPGTPGPKGPMGSPGMPGVGKPGNSGAPGMPGAYGAKGAAGAQGVTGAPGLPGYGKPGLPGPKGERGSTGATGYPGDNGKPGSVGATGAPGSRGLPGATGSQGSRGQPGSTGATGEKGPMGPVGQPGYPGAKGGAGLGGAPGKSGMPGRPGAPGHSGQQGTAGPKGSMGSAGVPGKSGSPGIPGAQGPVGYPGEAGARGSSGPAGPRGPSGTPGTPGSPGEKGDTGRPGPPGPSGNYYGKM--SNGVPGTPGP---EGPPGPEGRPGPPGPPGP---------------GYIKSGE-------PAFTALLSHSYYRTGEPIVFDKLVTNSNNNYNPSTGIFTCEIPGIYQFSYQVQVKGANVWVGLYKNDESVIYSYDDYTEGYIDQVSGNVILYLHENDQVYVQLPTEESNGLYSSDLMHSAFSGFLIVHS---------------------------------------------------------------------------------------------------------------------------------------------------------------------------------------------------------------------------------------------------

>Rt_Col8a1

------------------------------GEKGPSGEPGARGP---IGPPG---LPGIPGRDLQGPVGKPGLPGQPGFPSVGKPGMPGMPGKPGEMGLPGRKGDMGPKGEQGPMGPPGPQGLPGPSGMPGLGKPGRPGLPGKQGPRGEPGQKGMPGLPGPVGPKGMPGIGVAGLPGLRGPQGPPGQPGPAGLPGISKPGLNGLPGAPGAPGKQGFPGEPGLQGFPGPRGVQGPPGMPGIGKPGLGGLPGQPGFPGAKGEKGLPGLQGAPGMPGVGKPGFPGPKGERGQAGPPGMQGFKGEPGVAGAPGIPGPPGARGLPGPQGQIGPVGGLGFPGVKGEYGQPGAQGPQGPKGEAGVQGLPGIPGYPGEDGQPGQRGLPGPIGPKGDLGQKGPSGLPGRPGLPGLKGEIGFRGEKGIQGPTGIPGIAGPGGPIGPPGLPGPKGEKGLPGPPG-------------GPTGKPGPEGLQGLSGAPGPPGPPGPPG----------------------------EMPAFTAKLSMPFPPAGSPVKFDKILYNGRQSYNPQTGIFTCEIPGIYYFSYHVHCKGANVWVALYKNNEPQMYTYDEYKKGILDQASGSSVLELTHGDKVWMQLPSEQAAGLYSGPYVHSSFSGYLLYPM---------------------------------------------------------------------------------------------------------------------------------------------------------------------------------------------------------------------------------------------------

>Cm_Col8a1

------------------------------GEKGPSGQPGPIGP---MGPPG---APGMPGQGIQGPPGKPGLPGQPGFPSIGKPGLPGIPGKPGGIGMPGYKGDLGPKGERGPMGPSGLQGQPGPPGLPGFGKPGGAGLPGKPAPKGEPGHKGLPGLPGLPGPKGDVGIGIRGLPGIKGPPGQQGAQGPAGLPGVSKPGLNGFPGGPGMPGKAGFPGEPGAQGMPGPIGAQGPPGMPGMGKPGVDGLPGQPGFPGEKGHKGLPGFPGPPGMLGMAKPGIPGLKGDRGHGGPPGAQGIQGPQGPSGPPGIPGLQGEPGVPGLPGPIGPSGGLGFPGIKGEQGPAGPHGHQGPKGEPGPGGLPGPSGFHGKVGQPGQRGFQGPMGPKGMAGPKGPPGLPGVQGLPGLKGIPGLPGEQGRQGPIGIPGISGPGGPIGPPGPSGLKGDKGQPGLPGLPGLGKPGVPGHVGPTGKPGP---EGLNGKPGLRGPPGLPGLPG-----------------------EM--PAFTVKLTIPFPPVGSPVKFDKILYNGRNNYHPQTGIFTCEIPGIYYFSYHVHCKGSNVWVALYLNNEPQMYTYDEYKKGILDQASGSSVLKLMYGDQVWIQLPSEQAAGLYSGQYVHSSFSGFLLYPM---------------------------------------------------------------------------------------------------------------------------------------------------------------------------------------------------------------------------------------------------

>Rt_Col8a2

------------------------------GEKGAPGKPGPRGP---PGLPG---IPGKPGNGKPGLQGRTGPPGVPGLVSIGKPGIPGQPGKPGIRGIPGPKGDLGPRGDMGPRGLPGPPGLPGPSGFSVIGKPGAPGADGSPGLRAEPGLKGERGPPGERGPKGENGYGKPGAPGLRGKEGAPGKPGPPGQPGRGKPGVNGLPGGPGEKGEAGQQGEPGLPGPPGPQGPAGKPGLNGIGKPGQDGLAGIPGSRGQKGQAGPPGARGLPGAPSYAKPGINGLKGERGIPGKPGAPGLNGEPGLNGFHGEPGAKGEPGPPGPVGPKGFMGKPGIPGVKGDIGIIGPPGLKGMPGDHGQNGLPGKPGVPGERGLHGPPGSPGKIGQKGEAGYTGVPGPPGIAGPIGPKGEPGQVGQPGPRGSSGIPGLQGPSGPIGPTGLPGPKGELGPPGLPG----------GPIGRPGSPGI---QGMKGAQGPPGPPGPPGPPG---------------------------PAFTAILTKPFPPSGAPIKFDRILYNGQSGYNPATGVFVCQIPGVYYFAYHVHVKGTNIWVALYKNNVPATYTYDEYKKGYLDQASGSAVLELKENDQVWVQMPSDQANGLYSTEYIHSSFSGFLLCPT---------------------------------------------------------------------------------------------------------------------------------------------------------------------------------------------------------------------------------------------------

>Rc_Col8a2

------------------------------GDKGAPGKPGPRGP---SGPPG---VPGNAGYGKPGLPGPTGPPGTPGFSRFGKPGMPGIPGKPGIIGFPGPKGDEGPRGDQGPRGQAGIPGQPGPVGFSVPGKQGPPGITGAPGPRAEPGEKGGPGAPGAPGPKGEVGYGKPGIPGARGKEGSPGKSGPSGLPGLGKPGINGLPGVHGEKGESGPSGEIGHPGPPGPQGPAGKPGLDGIGKPGHNGLPGIPGSVGHKGGPGPPGARGLPGVPGYAKPGMNGLKGQRGPPGAPGAPGPNGEPGVSGLRGEQGPQGRQGYPGSIGSKGLMGKHGPPGPEGKIGLNGPPGPKGIRGDQGYSGLPGKPGVPGERGLHGSSGAPGKIGPKGDSGPAGGYGTPGLTGPVGPKGEPGRGGQPGPRGSSGIPGIQGPTGPRGPIGLPGPRGEAGPPGLLG----------GPVGPMGNPGI---PGRMGIQGAPGLPGPPGPPG---------------------------PAFTAILTKSFPPSGIPIKFDRILYNGQHGYNPSTGLFTCQVPGVYYFAYHVHVKGTSIWVALYKNNVPATYTYDEYKKGYLDQASGSAVLELKEHDQVWIQMPSDQANGLYSTDYIHSSFSGFLLCPT---------------------------------------------------------------------------------------------------------------------------------------------------------------------------------------------------------------------------------------------------

>Dr_Col8a2

------------------------------GEPGPQGKPGPRGP---AGPPG---LPGKPGIGKPGLNGQTGPQGPSGLPGIGKPGLPGLPGKIGPKGLPGLNGEVGPRGEPGPRGLQGQPGAPGPVGISLNGKPGLPGTRGPPGSRGEPGSKGARGVPGEPGLKGENGNGHTGLTGPRGPTGLQGPPGAPGVPGLGKPGINGLPGPLGPKGDKGAPGDQGPSGQVGPPGQQGPPGAPGLGKPGLDGIPGNLGPIGPKGEAGPRGTPGFPGPPGYGKPGLVGQKGDRGPTGLQGVPGDKGEPGLEGLPGDLGPTGQSGLPGPQGLMGLPGKPGMPGLKGENGPQGPSGLPGLRGDQGPSGLAGKPGLPGDKGLPGLNGATGKPGPKGEPGHIGLPGNPGLIGAPGPKGENGFSGTPGPRGNSGIPGLPGPTGHMGPQGIPGLKGEQGPPGPQG----------GPQGPPGKQGN---PGLSGVQGPPGPPGPPGPPG---------------------------PAFTAILTTPFPPSAMPIKFDRTLYNGQNAYNPATGIFTSPLSGVYYFAYHVHVKGTSLWVALYKNNVPATYTYDEYKKGYMDQASGSAVLELKENDQVWVQMPSDQANGLYSTEYIHSSFSGFLLCPT---------------------------------------------------------------------------------------------------------------------------------------------------------------------------------------------------------------------------------------------------

>Cm_Col8a2

------------------------------GDKGVPGIPGPMGP---PGAPG---KPGKPGIGKPGTQGRIGPSGPPGFTRFGKPGMPGIPGKEGGKGIPGTKGDTGIRGEPGPRGMSGPPGVPGPSGFSVNGKIGPPGRVGAPGFKGEPGEKGKAGIPGAVGPKGEPGYGKPGIPGPRGKEGPQGKLGPPGLPGAGKPGINGLPGFPGAKAEVGRRGEPGPSGPPGPEGPLGKPGLDGIGRPGQNGLPGIPGGLGQKGEPGIRGPPGAPGPRGYAKPGINGFKGQQGPPGIPGPPGIKGDLGLNGIAGPPGPHGERGLPGHGGPQGHMGKHGFPGLKGDIGPVGPIGPKGIPGNQGHNGLNGKPGVPGERGLPGSQGPSGSMGPKGEAGLTGLPGVSGLVGPVGPKGDPGYSGQTGPRGSSGIPGLQGPVGPTGHIGLPGPKGEPGPPGLPG----------GPMGNPGIAGV---KGMPGVQGPPGPPGPPGLPGTFI------------------------PAFTAILSKPFPPSGSPIMFDRILYNGQNGYNPVTGLFTCKIPGIYYFAYHVHVKGTNIWVALYKNNVPATYTYDEYKKGFLDQASGSAVLELRENDQVWVQMPSDQANGLYSTEYIHSSFSGFLLCPT---------------------------------------------------------------------------------------------------------------------------------------------------------------------------------------------------------------------------------------------------

>Dr_Col10a1b

---------------------------------GSPGSPGPPGP---PGMPG---SPGKNGVGHMGPAGPPGPPGPAGYSSPGKPGTPGAPGKSGAPGYPGEKGQPGPAGPQGARGAPGSPGSPGPAGLSSPGKPGPHGMPGAMGPRGEPGLKGHPGIPGLPGQKGEPGHGYAGKPGGPGPMGPQGPSGQPGQPGVGKPGPSGFPGEPGKSGMPGRDGSPGPMGMPGPKGHTGAPG----GKPGQNGAPGMPGQIGQKGPQGPSGQPGAPGLPGVGKPGSPGMPGDRGVPGTSGTTGQKGEPGPTGHTGMPGAIGPIGPPGPQGARGFQGEAGPQGLKGDVGMVGAPGARGAKGEQGAQGFSGKPGIPGPIGPPGPQGHMGHTGAKGEAGFTGAPGIPGSKGPPGEKGHPGHQGPPGSRGENGMPGASGPPGPAGPSGVPGLKGHPGLPGPPGPAGLTAKGISGPHGPPGIPGA---RGQDGLPGPQGPPGPPGPPGEI--------------------------AFTALLTTAYPNAGTPIVFNQIVYNGENHYDAHSGIFTCQVPGLYYFSFHMHVNGANALVALYKNKEPVLFSYDEYNKGFLDQMSGSAVLMLDAHDTVYIQVPDDQSNGIYADDNVHCSFSGFLIAST---------------------------------------------------------------------------------------------------------------------------------------------------------------------------------------------------------------------------------------------------

>Am_Col10a1b

---------------------------------GSPGDPGPQGP---PGPPG---PPGASGMGHPGPAGPPGPPGPSGYSSPGKPGNPGAPGKPGANGMPGDRGIPGAAGPQGARGAPGSPGSPGPAGFSAPGKPGPHGLPGAMGPRGEPGQKGLPGIPGAHGLKGEPGHGIPGSPGGPGPMGPVGQPGQPGQPGIGKPGATGFPGEPGKPGMPGRDGSPGPVGQPGLKGHTGAPG----GKPGQNGSPGMPGPVGAKGPQGPAGQPGAPGLPGIGKTGAPGMPGDRGAPGSSGTTGQKGEPGPTGFTGQPGAIGPVGQAGPQGARGFQGEAGPAGPKGDPGMVGAPGPRGSKGEQGAQGYSGKPGIPGAAGPPGATGPLGHQGPKGEAGFTGAPGIPGASGPPGIKGHPGPQGMPGARGENGIPGARGQNGPVGPSGPQGPKGHPGLPGPPGPAGLTAKGISGPQGPPGIPGA---RGHDGLPGPAGPPGPPGPPGEI----------------------V--SAFTALLTSAYPSAGAPIVFSQTVYNGENHYDPQSGVFTCQIPGLYYFAFHMHVNGANALVALYKNSEPVLFSYDEYNKGFLDQLSGSAVLLLHAGDRVFVQVPDEQSNGIYADDNVHCSFSGFLIAST---------------------------------------------------------------------------------------------------------------------------------------------------------------------------------------------------------------------------------------------------

>Lo_Col10a1

MEL--QITSLLLVLL---------------GEPGIPGEPGQPGP---PGPPG---PPGKGGYGMPGPQGPPGPPGPQGYSSPGKPGMPGSPGKPGERGSPGEKGDPGSSGPQGPRGMPGSPGIPGPAGISAPGKPGPHGPAGSPGPRGEPGMKGHPGAPGQPGQKGEKGYGIQGHPGERGAPGPAGPAGLPGQPGVGKPGKPGYPGEPGKQGMPGQDGLPGPMGMPGHKGPAGPPGPSGIGKPGENGAPGLPGQAGPKGPPGPPGATGAPGIPGYGKSGVPGQKGERGMNGVPGLPGGKGEQGPAGRAGEPGPSGPAGPSGPSGQRGFPGEAGLPGPKGDAGAVGPMGPKGLKGDQGPQGFEGKSGYPGSPGPAGARGSPGAPGLKGEAGQAGPAGLPGQPGNMGPRGSPGRPGEPGARGDDGTPGATGPSGPPGTPGTPGIKGHPGPPGQPGPAGITAKGVPGPSGPPGLPGP---RGSDGLPGHPGSPGPPGPPGEIVYQK------------------V--SAFTALLTKAYPESGQPIQFDNTLYNEQQHYDPSTGIFTCHTPGVYYFAYHVHVKGSNVWVALYKNGSPVMYTYDEYKKGFLDQASGSAVLYLNEQDQVYVQIPNDESTGVYATDYIHCSFSGFLIGST---------------------------------------------------------------------------------------------------------------------------------------------------------------------------------------------------------------------------------------------------

>Ga_Col10a1a

------------------------------GEPGAPGEPGPEGP---PGPPG---PAGESAEGLPGPQGPPGAPGAPGRSVAGKPGSPGGPGKPGSHGAPGEKGDTGAPGSQGPRGAPGSAGSPGPAGLSATGKPGPSGLPGPRGSRGEPGLKGHPGVPGLTGAKGDRGVGIQGPQGETGPEGAVGAPGQPGEPGVGKPGQAGMPGEPGKSGTPGRDGATGPMGPQGPKGHTGAPG----GKPGENGAPGLPGGAGPKGHQGPTGATGAPGASVVGKPGANGEKGERGNTGATGATGAKGEQGPTGYTGATGATGPTGPAGPQGATGFPGETGATGSKGDTGATGAQGPKGNKGDQGAQGFSGKQGYPGAAGPPGPRGATGSTGDKGHVGAPGTPGSPGIPGPAGPKGHPGRAGEPGASGSNGAPGSRGPSGPQGPAGTPGLKGHPGLPGPSGPAGVSAKGLPGPQGPPGQPGD---NGVDGAMGPAGPPGPPGPPGE---------------------------AFTASLITPFPADGTPIKFDQIVYNAENHYDPETGIFTCQVPGVYYFSYSFHVNGANALVALYKNGQPVMFTYDEYSKGFVDQMSGSTVLLLDEQDTVYVQIPDEDAVGVFAAENVHCSFSGFLIAST---------------------------------------------------------------------------------------------------------------------------------------------------------------------------------------------------------------------------------------------------

>Sc_Col10a1.5

---------------------------------------------------------------------------------------------------------------------------------------------------------------------------------------------------------------------------------------------------------------------------------------------------------------------------------------------------------------------------------------------------------------------------------------------------------------------------------------------------------------------------------------------------------------FDKILTNSNNNYDSSKGIFTCEISGIYQFFYHVHVKEANVWVALYKNDEAVMYTYDEYTPQYIDHASGTAILHLDENDKVYVQLPAEKSNGVYSSEYMYSSFTGLLITPS---------------------------------------------------------------------------------------------------------------------------------------------------------------------------------------------------------------------------------------------------

>Sc_Col8a1

----------------------------------------------------------------------------------------------------------------------------------------------------------------------------------------------------------------------------------------------------------------------------------------------------------------------------------------------------------------------------------------------------LGHKGPSGLPGRPGLPGLKGEIGFRGEKGIQGPTGIPGISGPGGPIGPPGLPGQKGDKGLPGPPG-------------GPTGKPGP---EGIQGLSGAPGPPGPPGPPG---------------------EM----PAFTAKLTTPFPPVGTPVKFDKILYNGRQGYNPQTGIFTCEIPGIYYFSYHVHCKGANVWVALYKNNEPQMYTYDEYKKGILDQASGSSVLELMHGDKVWMQLPSEQAAGLFSGPYVHSSFSGYLLYPM---------------------------------------------------------------------------------------------------------------------------------------------------------------------------------------------------------------------------------------------------

>Sc_Col8a2

--------------------------------------------------------------------------------------------------------------------------------------------------------------------------------------------------------------------------------------------------------------------------------------------------------------------------------------------------------------------------------------------------------------------------------------------------------------------------------------------------------------------------------------------PAFTAILTKPFPPSGAPIKFDRILYNGQNGYNPATGLFTCQIPGVYYFAYHVHIKGTNIWVALYKNNVPATYTYDEYKKGYLDQASGSAVLELKQHDQVW--------------------------------------------------------------------------------------------------------------------------------------------------------------------------------------------------------------------------------------------------------------------------------

>Sc_Col10a1.2

MTL--RENGALLLLLSVTLVNGLGY--------GPAGPPGRQGP---PGPPG---YHGKSGVGSPGTPGRPGQPGTPGLPGMGKSGLPGGQGKPGERGFPGPKGSMGHQGIQGQKGQPGLRGYPGPTGISLPGKPGQPGPPGSTGAIGQPGGKGEQGYPGPIGPKGEKGVGIPGHPGERGPPGLRGPQGIRGEPGYGKPGAPGLSGSPGEKGEKGLAGAPGMSGQPGQRGSPGLPGPSGIGKPGTDGTPGLPGPPGLKGTPGSRGAPGEPGLPGFGRPGLPGPKGDRGAAGVAGYRGEKGEKGEPGIPGSSGLIGPSGPSGPHGLRGASGAPGAPGQKGAPGTRGDQGYPGLKGEIGPGGAPGKSGIPGAPGAPGPEGLRGPPGQKGSIGPVGPGGQPGGHGPPGPPGPPGFRGEVGLTGPTGPPGRNGPPGRSGTPGLQGEKGDAGPPGPPGPPG---------------PGP---MGEQGPPGQPGPPGPPGRPAEIV-QPGK-------------------PAFTAILLGPFPSVGQPIAFSKIVANQNNDYDPSTGVFTCQIPGIYQFSYHIQVKERNVWVGLFKNNEPVIYTYDDYKEGYVDQASASAIIQLRENDQVYVQLPSEESSGLFSSDYMHSSFSGFLISQTF--------------------------------------------------------------------------------------------------------------------------------------------------------------------------------------------------------------------------------------------------

>Sc_Col10a1.3

----LKEIGTLL---------------------GAPGPPGPSGP---PGAPGQAGYPGKTGIGLIGPPGNPGQPGPQGLTLKGTPGNPGAPGPSGRIGYPGPKGDNGIQGIQGQRGSSGPPGNPGPAGLSVVGKPGPLGSTGSPGVPGLPGAKGHPGYPGLPGQKGDKGIGIPGMSGDKGLPGKPGPQGIPGPLGLSKSGVPGFPGERGIKGDMGSPGPSGFTGAPGHKGLPGPPGVPGIGKSGSAGLPGLTGAPGLKGHPGIQGLPGVPGLPGIGKSGMPGPKGEPGPVGYTGYPGKKGEMGPNGNSGDPGLKGAAGVPGSQGPRGLHGISGAPGVKGIQGPMGAQGYPGSKGDRGLTGAPGISGSPGKSGLPGRPGATGPTGEKGHTGLPGPSGKSASPGLPGPQGPLGFPGAVGLRGPAGIPGHKGLPGLPGAQGAPGLNGSPGKSGMPGPPGLISREI--SKGSPGAPGR---TGEEGPPGPPGLPGPPGLPGEIFIQPE----K---------------PAFTAILSRPYPPVRQPIIFDILLTNSNNNYDPTTGIFTCEISGLY--------------------------------------------------------------------------------------------------------------------------------------------------------------------------------------------------------------------------------------------------------------------------------------------------------------------------------------

>Rc_Col10a1.2

-----------LLLLTITLVNGLGY--------GPPGPPGLRGQ---QGPPG---YPGKPGTGVPGPSGRPGQPGPQGLPGLGKQGVPGAPGKSGEIGYPGPKGIMGSPGMQGQKGSAGPRGFPGPNGLSLPGKPGELGPRGAPGPTGPPGIIGKQGYPGPIGEKGERGVGIPGPTGERGTPGPPGPQGVRGEAGHGKPGSSGLPGKPGEKGEKGLPGSHGYTGKPGQNGPPGLPGPPGIGKPGVDGIPGLPGSPGPTGHLGPRGLPGEPGLPGFGRTGPPGLKGDTGAPGPAGYPGDKGEPGVPGNPGASGLLGPSGPRGPQGLRGAPGVPGATGAKGAAGPAGTQGYQGPKGDVGPGGAPGKSGISGEPGLPGPQGSPGPLGQKGAIGPTGSPGKTGETGFPGLPGPPGFSGEVGANGPPGPSGPIGPRGYHGPPGFPGEKGDPGPPGPPGPPGL------------GPPGP---EGPEGPPGPPGLPGPPGPPGE--------------------------PAFTAILSESFPVARRPIAFDKILTNQNNDYDPSTGIFSCKMPGIYQFTYHLQVKGGNVWVGLFKNNEPIMYTYDDYTEGYVDQASGSAIVHLRENDQVYVELPSVESNGLYSSDYMNSSFSGFLISQTI--------------------------------------------------------------------------------------------------------------------------------------------------------------------------------------------------------------------------------------------------

>Rc_Col8a1

------------------------------GEKGPDGEPGARGP---MGPPG---SPGLPGRGLQGPAGTPGHPGQPGLPSVGKPGMPGIAGKPGRMGLPGYKGDMGPKGDHGPMGPPGPQGARGPPGLPGLGKPGRPGLPGNQGSRGEPAQRGLPGIPGPIGSKGQQGIGVPGLPGLKGPPGLPGQPGPAGLPGISKPGLNGLPGAPGAPGKTGFPGEPGPQGFPGQQGIQGPPGKPGVGKPGLDGIPGQHGFPGGKGDKGLPGIPGPPGMPGVAKPGFPGLKGERGHSGPPGTQGPKGEPGPVGAPGIPGPPGEMGLPGLPGQIGPPGGLGFPGLKGEHGPPGPQGPQGLKGEIGLQGMPGASGYPGDDGQPGQRGMPGPIGPKGGQGHVGPTGLPGLLGAPGLKGEPGFHGEKGNQGPAGIPGISGPGGPIGPPGPSGPKGDRGIPGPPG-------------GPTGKPGP---EGHHGITGPPGLPGPPGPPG-----------------------EM--PAFTAKLTLPFPPVGSPVKFDKILYNGRQSYNPQTGVFTCEIPGIYYFSYHIHCKGANVWVALYKNNEPQMYTYDEYKKGILDQASGSSVLELMHGDRVWIQLPSEQAAGLYSGPYVHSSFAGFLLYPM---------------------------------------------------------------------------------------------------------------------------------------------------------------------------------------------------------------------------------------------------

>Sc_Col10a1.6

MIS--KQITVLLLLLTLNLIYGMGY--------GPRGYPGPPGS---QGPSG---SPG---IGLRGAPGNPGPRGPPGQSTTGKTGAPGAPGRPGAKGSPGEKGDNGTPGKPGEKGSAGQKGSPGSPGLSVTGKAGSQGPPGHSGPAGQPGAKGKSGSPGQPGPKGEKGSGAPGQPGEKGSPGPRGPSGQDGSKGIGRPGSPGSPGKPGSNGENGAPGSPGKSGAQGQKGPPGPPGQSRTGNPGHKGEPGSPGSPGSKGSQGQRGSAGEPGKPGIGKPGNPGPKGEPGPAGTNGYPGETGKKGEAGRPGAQGPPGPYGPPGQMGPKGHPGQNGSPGSKGNPGPPGPQGFQGLKGQPGPGGAPGKSGSQGQPGSPGAEGQQGVPGRKGDPGLSGSPGKSGGPGAPG---TPGYPGKDGLRGPVGAQGPRGIPGHQGSPGYPGEKGE---PGPPGNPG------------------------EGPPGPPGRPGPPGPPGKIIVQSEKHD------NNDV---SV--PAFTAILSHSFSSAGKPVVFDKLLINSNNNYDPSTGIFTCKIPGIYQFSYHIQVEGASVWIGLYKNDKAVMYTFDDYKKAYIDQASGSAILSLRKKDKVYIQLPSKEFNGLYSSEEKCSSFSGYLIAPS---------------------------------------------------------------------------------------------------------------------------------------------------------------------------------------------------------------------------------------------------

>Lo_Col8a2

------------------------------GEPGPQGKPGPRGP---PGPPG---LPGKPGVGKPGLNGQAGPQGPPGFSGIGKPGLPGLPGKVGQKGQPGPMGEPGQRGEPGLRGLPGQPGLPGPAGLSLNGKPGLPGGRGPPGARGEPGQKGGQGAPGERGIKGENGNGQPGPPGPRGPSGITGPPGPPGLQGIGKPGLNGLPGPVGPKGDQGAPGEPGLTGEMGPPGLQGQPGLNGVGKPGLAGLPGVPGTSGPKGEPGPRGAPGFPGAPGFGKPGLVGQKGDQGPPGQPGMPGDKGLPGLDGQPGVTGQQGLPGPPGIQGPSGLPGKHGIPGFKGEVGPIGPPGLPGIRGDQGPSGLDGKPGIPGERGLPGPHGPLGKPGPKGESGHIGLPGAPGLKGVPGTKGEPGLTGAPGSRGLSGIPGLQGPSGPMGPQGIPGLKGEPGLPGLPG----------GPQGPPGKPGP---AGVNGIPGPPGPPGPPGPPG---------------------------PAFTAILSTPFPPSGIPIKFDKTLYNGQNAYNPATGIFTSPLAGVYYFSYHVHVKGTSLWVALYKNNVPATYTYDEYKKGYMDQASGSAVLELKENDQVWVQMPSDQANGLYSTEYIHSSFSGFLLCPT---------------------------------------------------------------------------------------------------------------------------------------------------------------------------------------------------------------------------------------------------

>Lo_Col8a1

------------------------------GERGAPGDVGPRGP---PGPQG---PPGLPGHGLPGLPGKPGPPGPPGYPGMGKPGMPGMPGKPGGIGLPGPKGEPGQGGAEGLMGMPGPQGLPGPPGLPGVGKAGGQGLPGQPGLRGEPGLKGPPGQAGLQGLKGDKGIGLPGLPGLKGPAGPPGQPGPIGLPGVGKPGLNGLPGAPGGQGKPGPPGEPGVQGPPGQGGQPGPAGLPGAGNPGHDGLPGRPGIPGGKGEPGPPGLPGAPGLPGFGKPGFPGPKGDRGLDGLAGPLGPKGEKGHAGLPGVVGPPGAIGPPGLPGPMGPPGGIGFPGLKGEEGAGGPQGQMGPKGEPGPAGLPGQPGFPGEAGQPGPRGLPGPMGPKGEIGHKGLPGLPGVPGLPGVKGEAGLPGEQGQQGPKGIPGIMGPGGPLGPPGLPGSKGEMGPPGLPG----------GPAGPQGKPGA---YGPPGQPGQPGQPGPPGPPG-----------------------EM--PAFTAELTTPFPPVGSPVKFDKILYNGRLSYNPQTGFFTCDIPGIYYFAYHIHCKGANVWVALYRNSEPVMYTYDEYKKGFLDQASGSAVLPLQPGDKVYIQLPSEQAAGLYAGQYVHSSFSGYLLYPM---------------------------------------------------------------------------------------------------------------------------------------------------------------------------------------------------------------------------------------------------

>Dr_Col8a1b

------------------------------GQKGPPGEPGPIGL---QGPRG---PPGLPGHGIPGPTGKPGPQGPPGLPGIGKPGMAGLPGKPGGIGLPGPKGELGPIGGEGPIGLPGPPGLPGPHGLPGVAKPGGQGLPGQPGPRGEPGQKGFPGIPGLQGPKGENGFGLPGLPGVKGLPGLPGPPGQVGLPGIGKPGLNGLPGVPGGQGKPGAPGEPGLAGVPGERGQIGPPGLPGFGKPGLDGLPGKPGLPGGRGEPGQTGLTGGPGLPGFGKPGYPGPKGEKGHGGLPGPIGPKGEKGHGGLPGMIGLQGPSGLPGPPGLMGPPGGIGFPGPKGEGGAVGPKGLLGPKGEPGPQGLPGKPGFPGELGQPGPRGLTGPLGPKGESGHKGLPGLPGVPGKPGTKGELGFPGEKGHPGPMGIPGLIGPAGPIGPPGLPGPKGEYGPPGKPG----------GPTGPAGIPGP---SGPHGPPGIPGPPGPPGLPG-----------------------EM--PAFTAQLTTPFPQVGQPVVFNKILHNGNQNYNLQTGIFTCKIPGIYYFVYHVNCKGNNVWVGLYRNNEPVMYTYDEYKKSYLDQASGSAVLPLNFGDTVHVQLPSEQAAGLYAGPYVHSSFSGYLLYPM---------------------------------------------------------------------------------------------------------------------------------------------------------------------------------------------------------------------------------------------------

>Le_Col10a1.5

---------------------------------GEPGPPGPPGP---YGPPG---YPGKPGFGLPGHPGKPGPPGPQGLSAVGKPGHPGEVGRPGVSGSPGRKGDKGLPGKQASRGPPGPSGPPGPAGLSVIGKPGAKGESGQPGTLGFPGRKGNPGYSGQPGPKGDKGVGSPGRPGDKGPPGPHGPPGTPGPEGKGHPGSPGLKGEPGHKGEKGSSGLPGEPGKQGQRGPAGPPGNQGIGKPGGRGSQGI---RGMKGYPGLQGLPGAPGLPGLGKPGLPGLKGHPGSPGETGKPGEKGKSGSPGEPGPRGLVGPPGHAGKNGPKGPPGTVGVPGGKGHPGIMGPKGQMGSKGELGSTGHQGPPGTPGKPGSDGHKGLPGPPGKNGDKGLIGPHGKPGSPGNAGPQGPQGHPGEPGKKGHPGTPGSKGTSGLPGSPGHPGVKGDPGVPG--GPPGKFNGKV--IMGPKGPPGP---KGPGGPPGPPGQPGPAGQPGEIIVHTGKYKGYNGYITSGDVVSPV--PAFTAILSRPYRSTGKPIVFDKILTNANSNYDSSSGIFTCEITGIYQFFYHVHVKEANVLVGLYKNNEPVMYTYDEYTPQYVDHASGTAILHLEEDDKVYVKLPAEKSNGLYSSEYMHSSFTGLLITPS---------------------------------------------------------------------------------------------------------------------------------------------------------------------------------------------------------------------------------------------------

>Lc_Col8a2

-------------------------G-----EPGPPGKPGPIGP---PGPPG---LPGKPGLGKPGQHGQPGLPGPPGFSSIGKPGLPGLPGKAGGKGNPGAKGDIGHQGEQGLRGLPGAPGFPGPSGISVNGKQGLKGARGPSGFRGEPGQKGEQGIPGKSGLKGENGNGMPGLPGVRGTSGLPGPPGQPGPAGIGKPGITGLPGPVGKKGDQGPSGEPGRPGEPGLHGPQGPPGINGIGKPGLDGAPGIPGLQGPKGEPGFRGLPGVPGAPAYGKPGLVGLKGDRGPNGFPGSQGIKGEPGLDGNPGELGPQGIPGPPGIPGSMGLPGKHGLPGIKGEVGPIGPPGVPGFQGDQGPSGLSGKPGIPGERGIPGPRGQPGQYGPKGEPGHVGLPGAPGIAGRNGQKGEPGILGQPGPRGPSGIPGLQGPPGPIGPQGLPGMKGEPGLRGPPGEGKIGKTGLQGPMGPPGNPGS---QGPPGAPGERGPPGPPG------------------------------PAFTAILTTPFPPSGVPIKFDRTLYNGQNGYNPATGIFTCQFPGVYYFAYHVHVKGTNVWVALYKNNVPATYTYDEYKKGYLDHASGSAVLELKDSDQVWVQMPSDQANGLYSTEYIHSTFSGFLLCPT---------------------------------------------------------------------------------------------------------------------------------------------------------------------------------------------------------------------------------------------------

>Lc_Col8a1

---------------------------------GEVGPPGEPGP---RGPPG---LPGLPGQGIPGPIGKPGPPGQPGYPGTGKPGMPGMPGKPGGIGLPGPKGEIGPRGQEGPSGMPGPQGPPGPPGLPGIGKLGGQGLPGQPGSRGEPGPKGQPGLQGLPGLKGDNGIGIPGLPGLKGPAGPPGPPGQAGLPGISKPGLNGLPGAPGVPGKPGPPGEPGPQGLPGQAGFQGPPGPPGAGKAGQNGLPGQPGFRGVKGEQGLPGLPGSPGFPGVAKPGFPGPKGERGPNGFPGAPGPKGEKGFDGVPGVGGLPGEPGMPGPRGPIGPPGGIGFPGPKGEGGPMGFQGPVGPKGEPGIQGPPGHPGFPGEVGVPGPRGFPGPTGPKGEAGHKGLPGLQGAPGLPGLKGEGGAPGEKGQQGPTGIPGIIGPGGPIGPPGLPGPKGEQGLPGVPGVPGLGKPGAIGPRGPIGEPGA---LGPPGPPGMPGPPGLPGPP----------------------EMP----AFTAQLTTPFPPVGAPIKFDKLLYNGRQNYNPLTGIFTCEIPGVYYFSYHIHCKGANVWVALYKNTVPVMYTYDEYKKGFLDQASGSAVLELMHGDKVYIQMPSEQAAGLYAGQYVHSAFSGYLLYPM---------------------------------------------------------------------------------------------------------------------------------------------------------------------------------------------------------------------------------------------------

>Dr_Col10a1a

MEL--RVVSILLLLVALT------------GEPGTPGEPGPAGP---PGPPG---PAGQDGEGLPGPQGPPGAPGPAGYSAPGKPGSPGGPGKPGATGAPGLKGDTGAPGLQGPRGMPGPSGSPGPAGISATGKPGPAGLPGAMGPRGEQGFKGHPGIPGLPGQKGEMGVGVQGPAGERGPTGPVGPSGKPGAPGVGLPGKPGAPGEAGKSGSPGRDGESGPMGPQGQKGQTGAPG----GKPGENGAPGMPGPTGPKGPQGASGAPGAPGVPGYGKPGENGLKGDRGVPGSPGTTGQKGEPGAKGHTGYPGSPGAVGPAGPQGAKGFPGERGQAGDKGEPGPMGPPGLKGHKGEQGAQGIEGKQGYPGATGQPGPRGATGAPGAKGELGHTGATGAPGTPGSVGPKGHPGYPGATGEKGEQGAPGARGPVGPAGPGGPPGLKGHPGIPGAPGPAGLAAKGIPGPQGPPGLPGS---EGPAGIPGPSGPPGPPGPPGEVIFEK----------------SPV--SAFT-----PYPPSGTPIKFDQVVYNAEQHYDPETGIFTCHIPGIYYFSYSMHVNGANALVALYKNGDPVMFTYDEYNKGFVDQMSGSSVLQLNEQDTVYMQIPDDEANGVFAADNVHCSFSGFLIAST---------------------------------------------------------------------------------------------------------------------------------------------------------------------------------------------------------------------------------------------------

>Ps_Col10a1

-----------LLLLSLNIVHG--------GEQGPPGLPGPSGP---RGQPG---PPGPPGYGNPGPQGPPGPPGPPGFSAVGKPGLPGLPGKPGEKGLNGEKGDIGPAGLPGPRGPQGPPGIPGPAGISVAGKAGEQGPPGAQGPR---------GIPGINGQKGENGYGVPGRPGDRGLPGPQGPPGPPGLAAIGKPGENGLPGQPGVKGEQGLPGAPGPAGIPGLQGLPGEPGPAGIGKPGANGPPGLPGIPGAKGLPGPQGLPGSSGLPGFGKPGLPGMKGHRGPEGLPGAPGIKGDQGPAGIPGEPGPSGPPGNMGPQGLRGIPGENGLPGPKGETGPAGLMGYAGAKGDRGLPGLEGKPGYPGEQGLAGPKGPPGLPGPKGDNGHVGPSGLPGPMGAQGLKGEPGFNGEPGPRGPSGIPGIRGPIGPPGIPGFPGTKGDPGAPGLPGPAGIATKGLNGPMGPPGLPGP---RGNNGEPGLPGPPGPPGPPG------------------------V--SAFSVILSKAYPGATVPIKFDKILYNRQQHYDPRTGIFTCRIPGLYYFSYHVHVKGTHVWVALHKNGSPIMYTYDEYKKGYLDQASGSAVIDLMENDQVWLQLPNAESNGLYSSDYVHSSFSGFLFAHM---------------------------------------------------------------------------------------------------------------------------------------------------------------------------------------------------------------------------------------------------

>Np_Col10a1

------------------------------GEQGPPGPPGPVGP----GPPG---PPGKPGYGAPGPQGAQGVPGPPGFTSIGKPGQPGIPGKQGERGYQGDKGDTGPIGLPGPRGQQGPPGYPGPAGISAVGTPGQHGIVGNPGARGVPGFKGEPGMPGISGVKGQDGYGIQGQPGERGSPGLPGPPGPQGPPGIGKPGINGLPGQPGKLGDRGLPGESGIQGLPGPQGPHGQPGAPGIGKPGMNGTPGLLGPSGPKGQPGLPGMPGPQGMQGYGKPGLPGVKGQRGPEGIPGVPGIKGDQGPLGLPGPPGLPGLPGNGGIQGHRGIPGEVGFPGHKGEVGAKGFPGAPGPNGERGIPGIDGKTGYPGEPGLAGPKGPPGIAGQKGEKGLVGPPGTPGATGPAGPRGEMGYSGEQGPRGATGIPGMRGPSGAPGISGPPGQKGEQGFRGLPGPAGIATNGIQGPIGPPGISGP---RGINGEPGLPGQPGPPGPPGQVI-------------------------AFTAVLSKAFPAVGVPIKFDKILYNRQNHYDAQTGIFTCRIPGLYYFAYHVHVKGTHIWVALYKNGTPLMYTYDEYKKGYLDQASGSAVIDLTENDQVWLQLPSADSNGLYSSDYIHSSFSGFL-------------------------------------------------------------------------------------------------------------------------------------------------------------------------------------------------------------------------------------------------------

>Rt_Col10a1.5

MVS--KGIGALILSLSLNLVYGT-------GEPGPPGPPGLPGP---IGPPG---YPGKPGFGLPGHPGKPGPPGPQGLSAIGKPGGPGEPGKPGVPGSPGRKGDKGSQGMQGPRGPPGPSGPPGPAGLSVIGKPGPKGSPGPPGTLGFPGRKGDPGYPGLPGPKGDKGVGSPGRPGDKGAPGPRGPQGPPGPEGKGLKGPPGHKGEPGHKGEKGSPGSPGHPGKPGQDGPPGPPGKDGIGRPGIQGPRGVP---GMKGHPGLQGLPGSPGLPGVGKPGLPGLKGHPGSPGLTGKPGDKGS---SGEPGPRGPVGPLGSPGPKGPKGPPGNVGAPGEKGHPGLRGPEGPSGPKGEPGSKGEQGKPGPPGKSGAEGKKGAPGPSGEKGDKGPVGPRGKAGSPGPQGPQGPQGPPGKPGEKGHPGLPGSVGLTGSPGSPGHPGVKGDPGVPGPPGPQSKFNAKI--IKGPSGPPGP---KGAIGPPGIPGAPGPAGPPGEIIIPKGKYAGYSGYIDSGGMVSPV--PAFTAILSQPYPHKGQPIVFDKILTNSNNNYDSSKGIFTCEISGIYQFFYHVHVKEANAWVALYKNDEPVMYTYDEYTPQYVDHASGTAILHLDENDKVYVQLPAEKSNGVYSSEYIYSSFSGLLITP----------------------------------------------------------------------------------------------------------------------------------------------------------------------------------------------------------------------------------------------------

>Cm_Col10a1.2

---------------------------------GQRGPRGMPGP---PGPSG---SPGKQCVGPQGQPGQPGKPGQPGVSALGTPGNPGPPGKSGVKGSPGLKGSIGPPGMQGSIGYPGRPGSPGPAGLPSTGKPGAPGPSGATGARGPPGEKGDLGYPGQPGLKGEKGLGISGRPGERGPSGPPGKHGPPGAVGFGRPGA---PGGPGAKGEKGSVGTPGPSGYVGPPGAQGPPGLPGIGTSGADGAAGLPGPPGPKGPFGSQGLPGAPGLPGFGKAGFPGLKGDPGAPGPAGYPGEKGAEGRPGTGGVPGAIGPPGQPGLQGLRGLSGLPGAIGPKGEAGLRGVQGFPGIKGEPGPGGAPGKSGISGEQGLPGLEGSRGLPGEKGNIGPVGPIGKSGPQGAPGLQGPPGYPGEGGARGSPGSPGESGPPGPQGPPGFPGEKGEQGFPGLPG------------------PGP---PGPEGLPGPPGLPGLPGPPGE--------------------------PSFTAILSESFPSAGRPIAFRRILSNQNSNYDPSTGIFTCQIPGTYQFIYHAQVNGGNLWIALYKNGESVMHTKDDYTPGNIDQASGSAILHLYENDQVWLQLPSENSNGLYTSSDMHSSFSGFLINTS---------------------------------------------------------------------------------------------------------------------------------------------------------------------------------------------------------------------------------------------------

>Rt_Col10a1.4

---------------------------------GERGPPGPPGP---QGPPG---PPGKTGIGMPGAPGKPGMPGAPGMPGMGKPGMPGAPGKSGERGAPGPKGDRGSQGMPGPKGNPGAPGYPGPAGLATVGKPGPQGPPGATGAPGQPGEKGMPGHMGLPGPKGEKGIGLPGRPGGRGATGPQGPAGPPGPAGLGSAGAPGRPGPPGEKGAMGAPGEPGYPGAPGQKGPPGSPGLPGRGKPGAQGEPGSPGTPGSKGNPGPQGLPGAPGLPGFGKPGVPGLKGEPGPVGPVGYPGEKGEAGATGAPGERGPVGPIGSTGPQGARGSPGANGAPGEKGQPGAAGARGYPGPKGEAGPGGAPGKSGAPGIPGRPGQAGPQGPIGAKGSMGAPGSPGKAGSPGPPGRHGPPGYPGEAGSRGNAGPPGPRGPPGPQGSQGFSGEKGDPGPPGPPGPPGNYYGKM--ASGSPGAPGL---KGPPGPPGQPGLPGPPGPPAEVIMSPGKYD-YSGYIKSGE-------PAFTAILSHSYYPAGQSIAFDKILTNSNNNYDPSTGIFTCEISGIYQFNYQIQVKGANVWVGLYKNDEAVMYSYDDYTEGYVDQISGSVTLYLHENDQIYVQLPTEESNGLYSSDLMYSSFSGFL-------------------------------------------------------------------------------------------------------------------------------------------------------------------------------------------------------------------------------------------------------

>Xt_Col10a1

-------------------------------EQGPPGPPGPAGPRGLPGPPG---PQGKPGYGIPGQQGAQGVPGPPGYSSIGKQGFPGIPGKQGERGKPGEKGDIGPIGLPGLRGQQGPPGIPGPAGISTAGIPGPQGAVGPSGPNGIPGLKGEPGIPGINGLKGQNGYGVSGHPGERGLPGLSGPPGPQGLPGIGRPGLNGLPGQPGKVGDQGLPGEQGPQGLPGPQGPSGQPGPPGVGKPGFNGIPGMIGPPGPKGQPGLPGMAGPQGLQGYGKPGMPGFKGEKGLDGTPGIPGLKGEQGSDGYPGPPGLPGQLGIQGVQGPRGIPGEAGLSGHKGDAGLKGSAGIPGPIGERGIPGLDGKPGYPGEPGLAGPKGHLGTPGQKGEKGITGPPGLPGIAGPIGPRGEAGYTGEQGTRGASGIPGMRGPTGPPGIPGLPGQKGEQGAPGLPGAAGIAVKGMQGPMGHPGIPGQ---RGINGEPGVPGPPGPPGQPGQVI---------------------V--SAFTAILTKAYPSVGIPIKFDRILYNKQNHYDSRTGIFTCRLSGLYYFSYHVHVKGTNLWIALYKNGNPIMYTYDEYKKGYLDQASGSAVIDLAENDQVWLQIPNAESNGLYSSDYIHSSFSGFL-------------------------------------------------------------------------------------------------------------------------------------------------------------------------------------------------------------------------------------------------------

>Ga_Col10a1b

-----------------------------MGHPGPPGPPGEPGP---MGPYG---PPGKSGAGHPGQQGPPGPPGPPGYSQAGKPGSPGGYGKSGSPGLPGQKGEAGATGPMGARGAPGPHGTPGPAGLSSSGKPGPAGYPGAVGQRGEPGLKGHPGVPGLPGAKGDRGIGVSGAQGAPGGVGPMGPPGMPGKSGVGIPGATGYPGEPGKGGVPGRDGAPGAMGMAGPKGHTGAPG----GKPGQNGSPGMPGPMGSKGPQGPAGQPGSPGMPGVGHTGATGLPGSRGSPGTPGTTGQKGEPGPTGYTGQTGALGPIGPHGPQGARGFPGEVGPKGSKGDIGMVGAPGPRGTKGDQGAQGFTGKPGSTGAVGPQGPPGHNGPQGQKGVQGHDGPPGIPGANGAPGLKGHPGPSGGQGKGGENGRPGSMGPVGPPGPSGPTGVKGHPGFPGPPGPAGITAKGISGPRGPPGTPGP---KGQDGYPGPAGPPGAPGPPGE---------------------------AFSAVLTIAYPQAATPIPFNQVVYNGENHYDEQSGVFTCQIPGLYYFSYHMHVNGANALVALYKNEEPVMFTYDEYNKGFLDQMSGSTVLMLNDGDRVYVQVPDEDSNGVFAADNVHCAFSGFLIAST---------------------------------------------------------------------------------------------------------------------------------------------------------------------------------------------------------------------------------------------------

>Rt_Col10a1.2

MAV--RESAALLLLLSVTLANGHGY--------GPPGPPGIRGP---PGPPG---YPGKSGIGLPGQPGSPGRPGPQGMPGIGKPGIPGAPGKSGQRGPPGPKGIMGPHGMQGPKGQQGPRGYPGSAGISYPGKPGPPGPVGSIGPMGPRGEKGEQGYPGPIGAKGEKGVGIPGQPGERGPPGQQGPQGIRGEPGYGKPGAPGPAGLRGTKGEKGTAGPPGVSGVPGQRGSPGLPGPSGIGKPGADGTPGLPGPPGPKGPPGAQGPPGDSGLPGFGRPGPPGLKGNPGTPGPAGYRGEKGEKGEPGSPGSSGMSGSTGPPGPQGLRGAPGVPGAPGPKGMTGPIGAQGYPGPKGAIGPGGAPGKSGIPGEPGLPGADGPMGPPGPKGAIGPVGPPGKPGDSGLPGRPGPPGFRGEVGLTGPAGPPGPRGLPGFQGPPGFPGEKGEPGPPGPPGPPGL------------GRPGP---PGAPGPPGPPGLPGPPGRPGE--------------------------PAFTAILLESFPPARQPIAFNKILTNQNNNYDPTTGIFTCQIPGIYQFSYYIQVKGGNVWVGLFKNNEPVMYTYDDYTEGYVDQASGSAIIQLCENDHVFVQLPSEESNGLHSSDYMHSSFSGFLISQTF--------------------------------------------------------------------------------------------------------------------------------------------------------------------------------------------------------------------------------------------------

>Cm_Col10a1.6

MVS--NQISTLLLLLSLNLVYGMGY--------GLRGEPGPPGP---PGPPG---YPGQTGVGISGPPGKPGAHGPPGMSVAGRPGIPGAPGKSGERGAPGEKGDSGSQGPQGEKGSPGSRGFPGAPGRSFSGKPGAQGAPGPPGEAGAPGEKGDPGYAGERGPKGERGSGSPGNPGSRGSPGAKGPAGPAGPAGLGSPGHIGLPGKPGANGQTGPAGSRGAPGAQGMRGSTGLPGLPGSGKPGANGKPGSPGTPGAKGPSGEKGSTGSPGRPGFGKPGMPGPKGQPGSAGPTGYPGEKGEKGEAGRPGSPGHSGAVGPGGPQGPRGVSGAAGEKGAKGHPGLPGLRGYPGEKGESGPGGDPGKSGSPGQPGSPGRGGSPGPMGLKGSSGSPGSPGKSGGPGPPGFPGPSGYPGKNGQRGTNGSPGGRGQAGAQGATGYPGEKGDTGQPGPPGPPG----------GPRGPQGA---QGPEGLPGVPGLPGPPGPPGEMIVQPNK-------------------PAFTALLSRPYPPARQPIVFDIIVTNQNNNYDESSGIFTCEISGIYQFIYYLKVKGANLWVGLFKNDEPIIYTYDDYANGFADQASGSVILHLEENDQVYLKLPSDDSNGLYSS------------------------------------------------------------------------------------------------------------------------------------------------------------------------------------------------------------------------------------------------------------------

>Rc_Col10a1.3

------EIGALLMSMSVTLVYGVGY-----------GPAGPPGP---PGPPGQTGYPGKPGIGQKGAPGDPGQPGPQGLTLKGVSGLPGSPGQPGRIGYPGSKGDPGIQGIQGQRGSSGPPGNPGPAGLSVVGKSGPPGAVGSPGVPGLPGPKGHPGYPGPGGQKGERGIGIPGRSGEKGLPGLPGSPGIPGPAGLSAPGTPGRPGEPGKRGSIGPPGPSGFTGAPGQKGPPGLPGDPGIGKPGVNGAAGLPGPPGHKGHPGLQGLSGAPGLPGVGKPGEPGSKGERGLVGYTGYPGKKGDMGPNGKPGFPGLVGPAGIPGSDGARGLQGIPGASGVKGPPGHMGSQGYPGSKGERGLTGSPGMSGFPGKSGSAGPPGLIGPAGRKGDPGLTGPTGKLGTPGAPGPQGPLGFPGPVGLRGPAGTPGHKGLPGLQGAQGLPGNDGAPGTPGLSGPPGIVSRQL--IKGPPGAPGQ---SGAVGPQGAPGLPGPPGLPGEIYVQPE----K---------------PAFTAILSWPYPPVGQPIIFDMLMTNSNNNYNPSSGVFTCEIPGLYQFSYHIQIKGANVWISLYKNGKPILQTYDAYTTGYVDQASGSAIIHLHENDQVYLLLPSEEANGLYSSDEKQSSFSGFLISPS---------------------------------------------------------------------------------------------------------------------------------------------------------------------------------------------------------------------------------------------------

>Dr_Col8a1a

---------------------------------GQPGAQGPVGP---PGPQG---PPGPQGNGIQGPPGKPGPPGPPGYPGIGKPGMSGMPGKAGDPGQPGQPGEQGPRGEDGQPGIAGPPGPPGPSGLPGIGKPGGQGLPGQPGNKGEPGHKGFPGLPGLPGPKGDRGIGLPGPQGPKGPVGPPGLRGPAGLPGVGKTGLPGIPGPAGVPGKPGEPGEPGPEGPPGEKGPQGPQGAPGIGSPGEKGLPGQPGTPGHKGLHGPPGLPGKPGLPGFGKPGYPGPKGDRGMGGLPGPQGPKGEKGHMGQPGMMGPPGQTGLPGPSGPIGAPGEVGSPGLKGEGGAGGAKGDPGPIGLTGPPGIPGQPGQPGEDGEPGPRGPQGPIGPKGEGGSNGLPGPPGQSGLPGLKGETGPPGPEGPRGPTGIPGLAGPGGLLGPPGPPGPKGEVGPPGQAGQPG-------GPVGPPGPPGP---NGSPGQPGIQGPPGPPGPPG-----------------------EM--PAFTAKLTAPFPPVGTPIVLDKLLYNGRQNYNPQTGVFTCDLPGVYYFAYHVHCKGANVWVGLYRNGEPVMYTYDEYKKGFLDQASGSAVIPLQPGDTVYLQLPSDQAAGFYAGQFVHSSFSGFLLYPM---------------------------------------------------------------------------------------------------------------------------------------------------------------------------------------------------------------------------------------------------

>Rt_Col10a1.1

-------------------------------IRGPPGLPGLRGP------PG---VKGATTIGPPGMCGPPGQTGMPGPSYAGQPGTSGMPGRKGERGICGPTGDIGPQGQPGLQGSPGPVGSPG-------GEAGPQGPPGSAGSRGEHGIFGEPGYPGLCGEKGDVEFGPPGLTGPKGYPGPQGEPGTLGKIFAGLPGIPGIHGISGEKGESGEHGRPGAAGLPGERGSEGPPGI-SISMPGADGKPGLPGLPGSKGSPGPQGVPGIPGPPAIGKAGLPGLKGEPGPRGMDGFPGEKGVRGIDGESGIAGSTGVSGPIGPAGLPGTPGEDGNPGPPGEPGNIGLPGIPGLQGDEGPTGAPGKSGILGEEGIPGLQGKEGPPGPQGDKGPIGRPGEVGIQGIPGFQGPLGIQGNYGEMGPAGKIGEQGLNGSRGPPGQKGMRGDPGKPGPPG-------------------GP---PGIPGPPGPPGLLGPPGPPGE----------------------------FKAILTTPYSTTGMPIVFDRILYNQAHVYDPETGVFTCRVPGIYYFSYHIHVKGKSVQVALYKNGEPILYTYDDYNEKKIDQASGSVVLQLQEIDKIYLQLPFQQFNGLYSSDKMQSSFSGFL-------------------------------------------------------------------------------------------------------------------------------------------------------------------------------------------------------------------------------------------------------

>Rt_Col10a1.3

---------------------------------GPPGPPGPPGP---PGQAG---YPGKPGVGLMGPPGSPGQPGPQGLTVKGTPGIPGAPGPAGRIGYPGQKGDKGIQGIQGQRGSPGPPGNPGPAGLSVVGKPGPQGALGPPGVPGLPGAKGHPGYPGLPGQKGDKGIGIPGISGERGLPGPPGAPGTPGPAGLTTSGAPGLPGEPGKKGEMGPPGPSGFTGAPGHKGPPGLPGPTGIGKPGAAGVPGLQGPPGLKGHPGIQGLPGAPGLPGIGKPGMPGLKGEPGPVGYPGYPGKKGEMGPIGKSGDPGLMGPAGLPGAQGPRGLQGIPGTPGEKGAPGHMGAQGYPGSKGERGVTGVPGISGSPGKSGSPGLPGTVGPAGQKGDIGLTGPAGKPGNPGPPGPQGPLGFPGAVGLRGAPGVPGHKGLPGLPGPQGPPGLNGTPGKPGLPGPPGLISREI--TKGPPGAPGQ---TGAEGAPGPPGLPGPPGLPGEIFVQPE----K---------------PAFTAILSRPYPPVGQPIIFDILVTNSNNNYDPSSGVFTCEVPGLYQFSYHVQIKGRSVWVSLYKNGKSILQTYDDYTKGYVDQASGSAIVHLHENDQVYILLPSEEANGLYSSDEKQSSFSG---------------------------------------------------------------------------------------------------------------------------------------------------------------------------------------------------------------------------------------------------------

>Cm_Col10a1.7

---------------------------------GPPGPEGPPGP---PGATG---HPGKSGIGTPGAPGKPGQPGHQGLSAVGKPGMAGPPGQPGSSGYPGLKGDTGPQGKNGPRGMAGPPGAPGQAGLSVVGKPGPQGAAGSPGTAGAPGAKGHPGYPGQPGPKGEKGIGIPGRPGNRGLPGAPGPQGSSGPAGLGSSGAAGEPGAPGDKGAMGPPGLPGYTGAPGAKGHIGLPGQPATGKPGADGVPGSPGASGPKGNPGPRGFSGSPGFPGFGKTGAPGPKGEPGPVGHSGFPGEKGEAGQPGANGAPGPVGPVGPPGPQGPSGVPGIGGAPGMKGLRGLTGPQGYPGSKGESGFGGAPGKSGLPGEKGEPGSQGTAGPAGQQGEPGPVGRPGTPGSSGAPGLQGAPGFPGEAGREGPPGSPGPKGPAGIQGAQGYQGLKGPPGNPGKPGPPGIVSRKA--TKGRPGPPGQ---EGAEGPEGQPGPPGPPGPPGEIIVQ----------------------PAFTAVLSRPYPPTGQPIVFDIILTNSNNNYDESTGIFTCEVSGIYQFAFHLHVKGSSVWIALYKNDEPVLYMYDAYSKGNVDQLSGCVVLHLQENDQVHLELPSEESSGLYSSDHMSSSFSGFLIAPL---------------------------------------------------------------------------------------------------------------------------------------------------------------------------------------------------------------------------------------------------

>Rc_Col10a1.6

MVS--KQIIALVLLLTLTLTYGKGY--------GPRGPRGPRGH---PGSPG---PAGRPGIGLPGTPGKPGPRGPEGQSFAGRPGIPGAPGKPGARGFPGEKGNSGSAGKEGARGSAGPRGPTGPAGLSIPGKPGPQGATGRAGSPGSPGEKGKPGSPGQPGKRGEMGSGAPGRPGDKGATGARGLPGTPGSNGIGSPGRSGFPGKPGSKGEKGATGSLGMPGAQGQKGPTGPAGQPGYGKTGEKGKPGSTGAPGAKGSQGHQGLPGAPGLPGIGKTGSQGPKGERGSAGANGYPGSSGKKGEQGQPGAQGPEGRAGSPGQQGSRGLPGSTGAPGSRGQAGPTGPQGYQGLKGQPGSTGSPGTPGSPGQPGRTGAQGEQGTAGGKGGTGMAGSPGKSGSPGATGPAGPPGYPGKDGMRGSPGASGSRGSPGSQGPRGYPGEKGDAGPPGPPGNPGEYYGKI-----SAGRPGS---TGQQGPPGPQGRPGPPGPPGRTIV-----------------------PAFTATLSHSYSSTGKPVKFDRILINSNDNYDPSTGIFTCDVSGIYQFSYHIQIKGANVWLGLYKNDRLVIYTYDDHQKGYIDQASGSAVLYLHRGDQVYMQLPSKESNGLYSSDDKMSSFSGFLIARS---------------------------------------------------------------------------------------------------------------------------------------------------------------------------------------------------------------------------------------------------

>Hs_Col10a1

-----------LLLVSLNLVHG--------------GPPGPAGPRGHPGPSG---PPGKPGYGSPGLQGEPGLPGPPGPSAVGKPGVPGLPGKPGERGPYGPKGDVGPAGLPGPRGPPGPPGIPGPAGISVPGKPGQQGPTGAPGPRGFPGEKGAPGVPGMNGQKGEMGYGAPGRPGERGLPGPQGPTGPSGPPGVGKRGENGVPGQPGIKGDRGFPGEMGPIGPPGPQGPPGERGPEGIGKPGAAGAPGQPGIPGTKGLPGAPGIAGPPGPPGFGKPGLPGLKGERGPAGLPGGPGAKGEQGPAGLPGKPGLTGPPGNMGPQGPKGIPGSHGLPGPKGETGPAGPAGYPGAKGERGSPGSDGKPGYPGKPGLDGPKGNPGLPGPKGDPGVGGPPGLPGPVGPAGAKGMPGHNGEAGPRGAPGIPGTRGPIGPPGIPGFPGSKGDPGSPGPPGPAGIATKGLNGPTGPPGPPGP---RGHSGEPGLPGPPGPPGPPG------------------------V--SAFTVILSKAYPAIGTPIPFDKILYNRQQHYDPRTGIFTCQIPGIYYFSYHVHVKGTHVWVGLYKNGTPVMYTYDEYTKGYLDQASGSAIIDLTENDQVWLQLPNAESNGLYSSEYVHSSFSGFLVAPM---------------------------------------------------------------------------------------------------------------------------------------------------------------------------------------------------------------------------------------------------

>Rc_Col10a1.4

MDS--KYICALLLLVSVTLVYGTG-------EQGLRGPPGPQGP---HGPPG---APGKDGIGMPGAPGKPGRPGAPGMSSMGKSGIPGAPGRPGGTGAPGEKGDRGTVGIPGPIGKAGRMGYPGPTGLSVAGKPGPHGPPGTSGAPGQRGERGLPGPMGLPGAKGETGMGIPGRPGSRGETGSQGRSGQPGPAGMGIAGAPGRPGAPGEKGAMGAPGATGYPGTPGPKGPMGSPGMPGVGKPGSSGAPGMPGAYGAKGAAGAPGMTGAPGLPGYGKPGLPGPKGERGSTGATGYPGGNGKPGSVGAPGAPGSSGLPGPTGAQGSRGQPGATGATGEKGPMGPVGQPGYPGAKGGVGLGGAPGAPGMPGRPGTPGHSGQQGPAGPKGSVGPGGAPGKSGRPGLPGAQGPVGYPGEAGARGSSGPAGPRGPSGIPGTPGSPGEKGDSGRPGPPGPSGNYYGKM--SNGATGAPGP---EGPPGPEGQPGPPGPPGPPAE------------GYIKSGE-------PAFTALLSHSYYRTGEPIVFDKLVTNSNNNYNPSTGIFTCEIPGIYQFSYQVQVKGANVWVGLYKNDESVIYSYDDYTEGYIDQVSASVILYLHENDQVHVQLPTEESNGLYSSDLMHSAFSGFLIVHS---------------------------------------------------------------------------------------------------------------------------------------------------------------------------------------------------------------------------------------------------

>Le_Col10a1.2

---------------------------------GPPGPPGLRGQ---QGPPG---YSGKPGTGVPGPPGRPGQPGPQGLPGLGKQGVPGAPGKSGEIGYPGPKGIRGSPGMEGQKGSAGPRGFPGPNGLSLPGKPGELGPRGAPGPTGPPGKIGEPGYPGPIGEKGERGVGIPGPTGERGTPGPPGPQGVRGEAGYGKPGSSGLPGKPGEKGEKGLPGSHGYSGKPGQKGPPGLPGPPGIGKPGVDGIPGSPGSPGPTGHLGPRGLPGEPGLPGFGRTGPPGLKGDKGAPGPAGYPGDKGEPGVPGNPGASGLLGPSGPRGPQGLRGAPGVPGTTGAKGAAGPAGTQGYQGPKGEVGPGGAPGKSGISGEPGMPGPQGPPGPLGQKGAIGPTGSPGITGETGSPGVPGPPGFSGEVGVNGPPGPSGPIGPPGYHGPPGFPGEKGDPGPPGPPGPPGL------------GPPGP---EGPEGRPGPPGRPGPPGPPGE--------------------------PAFSAILSESFPAARRPIAFDKILTNQNNDYDPSTGIFSCKVPGIYQFTYHLQVKGGNVWVGLFKNNEPIMYTYDDYTEGYVDQASGSALLHLRENDQVYVELPSVESNGVYSSDYMNSSFSGFL-------------------------------------------------------------------------------------------------------------------------------------------------------------------------------------------------------------------------------------------------------

>Gg_Col10a1

------------------------------GEQGPPGPPGPIGP---RGQPG---PAGKPGFGSPGPQGPPGPPGPPGFSTVGKPGIPGLPGKPGERGLNGEKGEAGPVGLPGARGPQGPPGIPGPAGLSVPGKPGPQGPPGAQGPRGLPGEKGEQGVPGINGQKGEMGFGVPGRPGNRGLPGPQGPQGLPGPAGIGKPGENGLPGQPGMKGDRGLPGARGEAGIPGPQGPPGEPGEVGIGKPGPMGPPGPAGIPGAKGLPGPAGLPGSPGLPGFGKPGLPGMKGHRGPEGPPGFPGPKGDQGPAGVPGEPGPAGPQGNMGPQGLKGLPGENGLPGPKGDMGPVGPAGFPGAKGERGLPGLDGKPGYPGEQGLPGPKGHPGLPGQKGDTGHAGPPGLPGPVGPQGVKGVPGINGEPGPRGPSGIPGIRGPIGPPGMPGAPGAKGEAGAPGLPGPAGIATKGLRGPMGPPGPPGP---KGNSGEPGLPGPPGPPGPPG------------------------V--SAFTVILSKAYPGATVPIKFDKILYNRQQHYDPRTGIFTCRIPGLYYFSYHVHAKGTNVWVALYKNGSPVMYTYDEYQKGYLDQASGSAVIDLMENDQVWLQLPNSESNGLYSSEYVHSSFSGFLFAQI---------------------------------------------------------------------------------------------------------------------------------------------------------------------------------------------------------------------------------------------------

>Rc_Col10a1.5

--------------------------SSSEERNGEPGPPGPPGP---YGPPG---YPGKPGFGLPGHPGKPGPPGPQGLSAVGKPGHPGETGRPGVPGSPGRKGDKGSPGKQASRGPPGPSGPPGPAGLSVIGKPGEKGEPGQPGTLGFPGRKGNPGYSGQPGPKGDKGVGSPGRPGDKGPPGPHGPPGPPGPEGKGHPGSPGSKGEPGHKGEKGSSGLPGEPGKQGQSGPAGPPGNQGIGKPGGRGPQGI---HGMKGHPGLQGLPGAPGLPGLGKPGLPGLKGHPGSPGETGKPGEKGKSGSPGAPGPRGLVGSPGHTGKNGPKGPPGTVGVPGEKGHPGIMGPKGQMGLKGALGSTGQQGPLGTPGKPGSDGHKGLPGPPGKNGRNGLIGQHGKPGSPGNAGPQGPQGHPGEPGKKGHPGTPGSKGTSGLPGSPGHPGVKGDPGVPG--GPPGKFNGKV--IMGPKGPPGP---KGPGGPPGPPGQPGPAGQPGEIIVHTGKYKGYNGYITSGDVLSPV--PAFTAILSQPYRSTGKPIVFDKILTNANSNYDSSSGIFTCEITGIYQFFYHVHVKEANVWIGLYKNSEPVMYTYDEYSPQYVDHASGTAILHLEEGDKVYVKLPAEKSNGLYSSEYMHSSFTGLLITPS-CMSVLRDRVVSLNL----------DQEIITVYSYKEQNNIF--------DKKNDCLKKCQKLYDCMSFHLIYLIFSHWSHIHNSTWQYYNSLILV-LSLQITSIHNTCF-WMYEILLLDCNYSICSICEIKLC--IYVSLMSAFRTNQDKPNGLLVLGSQFKLALVHNPLICT--SVSYNTTTASKGNLKSFLIEIHLKIVCMTFFKILDILRMLAIQLCCMLVCY---NYFCKNNKHPE-Y

>Cm_Col10a1.5

MAL--KETSAFLLLLSITLVRATGY--------GEPGPPGPPGP---PGTQG---YPGKSGYGMPGHPGKPGPRGPQGLSAMGKPGIPGASGKPGVPGNPGQRGDKGSQGSPGPRGPPGIKGTPGSNGLSIVGKPGAKGSSGSPGTIGFPGRKGDPGYPGLPGSKGAKGYGVPGSPGNKGPPGLQGPKGNPGPTGVGYPGPPGSPGEPGKNGEKGKPGSSGQAGIPGHKGLQGPPGIPGTGKPGSNGAKGSPGSPGSRGSSGPQGVPGAPGVPGIGRPGERGSKGEPGSAGKIGKPGENGEKGSPGKPGAPGSPGSSGPQGPRGPKGQPGANGATGEKGHPGLKGPSGNPGSKGEPGPRGATGKPGSTGDKGEPGSKGETGPVGKKGNAGPAGPPGKPGSPGATG---PMGYPGEMGKSGAPGSPGAKGSPGSHGAPGIPGEKGDPGIPGPQGPPGAFNGKI--VKGPPGAPGP---GGTRGSPGHPGQPGPPGPPGEMIMQPSK-------------------PAFTAILSHPYPPTGKPIVFDKVLTNENENYDSSTGIFTCEISGIYQFAYHVQVKSTSVLVGLYKNNELVMITYDDYTKGYVDQASGSAILHLEEDDKVYLQLPSEEFNGLYSSDEIYSSFSGFLIKSS---------------------------------------------------------------------------------------------------------------------------------------------------------------------------------------------------------------------------------------------------

>Sc_Col10a1.4

MNMDSKQTCALLFLLSVTLVYGTGY-----GERGQPGPPGPRGP---PGPPG---SPGKTGMGMPGAHGKPGMPGPPGMPAIGKPGMPGAPGKSGERGIPGGKGDRGARGSTGPKGNQGATGYPGPAGLAALGKPGAQGPQGLAGPAGQPGEKGIPGHMGLPGAKGERGMGIPGSPGSRGATGPQGPSGLPGSAGLGSTGAPGRPGPPGEKGEMGPTGRPGYSGAPGQKGPPGIPGRPGTGKSGAPGEPGSPGAPGGKGAPGPQGSPGAPGMPGFGKSGLPGLKGEPGPVGPAGYTGEKGQAGATGAPGTPGSVGPVGPPGQQGPRGAPGANGAPAEKGHPGLVGARGYPGPKGQPGSGGAPGKSGSPGLPGTPGLEGQRGASGPKGSMGPAGSPGKSGSAGPPGLHGPPGYPGEAGSRGSAGSPGQRGPPGSQGAQGFQGEKGD---PGPPGPPGNYYGKM--ESGSPGTPGL---NGPPGPPGQPGLPGPPGPPAEVIMSPGKYD-YNGYIKSGE-------PAFTAILSHSYYPAEQPIAFDKILTNSNNNYDSSTGIFTCEISGIYQFNYQIQVKGANVWVGLYKNDEAVMYSYDDYTEGYIDQVSGSATLYLHENDQIYIQLPTEESNGLYSSELMHSSFSGFLIVHS---------------------------------------------------------------------------------------------------------------------------------------------------------------------------------------------------------------------------------------------------

>Cm_Col10a1.8

MIP--QQIGALLLLLSVTLVYGTGY--------GPPGPPGPPGP---QGPQG---YPGKTGVGMPGSPGKPGKPGPMGLSGAGKPGFPGAPGKPGETGAPGEKGDSGPSGLQGPRGRMGTKGSPGPLGLSIAGKPGPQGAAGSPGTAGAPGEKGHPGYPGQPGPKGEKGIGIPGRPGNRGLQGAPGPQGPSGPAGLGSPGAAGEPGAPGDKGAMGPPGLPGYTGEPGAKGHIGLPGKPATGKPGADGAPGSPGAPGPKGNPGPRGLSGSPGLPGFGKTGAPGSKGEPGPVGHSGFPGEKGEAGQPGANGAPGPVGPLGPPGPQGPRGSTGATGQGGEKGQLGPIGPRGYPGLKGDPGPGGAPGKSGSTGQPGSQGPEGIRGPLGYKGNTGPAGQPGKSGSPGRPGVQGPPGYPGEAGLRGASGLTGPMGATGSKGSSGSRGEKGDPGLPGPPGPSGVYYGKI--ASGPIGQPGP---IGLAGPPGQPGLPGPPGPPGEII---------------------V--PAFTALLSNSHATAEQPIVFDQILINQNNNYNPSTGIFTCEIAGIYQFNYHVYVSGGALWLALHKNEEPVVYTYDECLSNHVDQASGTAILHLYENDQVYLQIQSYESDALYSSDQMHSTFSG---------------------------------------------------------------------------------------------------------------------------------------------------------------------------------------------------------------------------------------------------------

>Le_Col10a1.1

----------------------------------------------------------------------------------------------------------------------------------------------------------------------------------------------------------------------------------------------------------------------------------------------------------------------------------------------------------------------------------------------------------------------------------------------------------------------------------------------------GPPGPPGPPGPAGEI---------------------------FKAILSAPYSTPGLPIVFDRIQFNQGNIYDPETGIFTCQVPGIYYFSYHVHVKGKSVQVALYKNGKPILYTYDDYKERKIDHASGSVVLQLQEVDQIYLQLPLEKFNGLYSSNIMQSSFSAFL-------------------------------------------------------------------------------------------------------------------------------------------------------------------------------------------------------------------------------------------------------

>Am_Col10a1a

------------------------------GEPGAPGEPGPEGP---PGPPG---PQGETGEGIPGPQGPPGPPGPAGYSAPGKPGTPGGPGKPGATGYPGAKGDPGAPGPQGARGAPGPSGSPGPAGISAAGKPGAAGLPGAMGPRGEQGLKGHPGLPGIPGQKGERGVGFQGPQGETGATGPAGPAGAPGQPGVGKPGKPGYPGEPGKSGAPGQDGTPGAVGPQGPKGQTGAPG----GKPGENGAPGIPGPTGPKGPQGATGAPGAPGVPGYGKPGANGLKGDTGPAGSPGTTGQKGEPGARGATGYTGATGSQGPAGPQGPRGFPGERGAQGDKGDTGSAGPQGIKGHKGEQGPQGIEGKQGYPGAQGPQGPRGATGATGSKGDTGATGAQGAPGIPGPAGHKGLTGHTGPAGETGPAGAPGARGPTGPSGPAGATGAKGHPGLPGPPGPAGLAAKGIPGPQGPPGLPGS---DGAPGVNGPPGPPGPPGPPGE-----------------------------------PYPPSGSPIKFEQVVYNAEHHYDPETGLFTCQVPGIYYFSYSMHVNGANALVALYKNSDPIMFTYDEYNKGFLDQMSGSAVLQLNEQDTVYVQIPDDEANGVFAADNVHCSFSGFLIAST---------------------------------------------------------------------------------------------------------------------------------------------------------------------------------------------------------------------------------------------------

>Cp_Col10a1

----------LLLLLSLTIVHG--------GEQGLQGPPGPAGP---RGYPG---PAGKPGLGSQGPQGPPGPPGPPGFSAVGKPGMPGLPGKAGDRGLTGEKGEAGPLGPVGPRGPQGPPGIPGPAGLSAVGKPGPQGPPGVQGPRGPTGEKGEPGIPGMNGLKGENGYGVPGRPGDKGLPGPQGPPGLPGPAGLGKPGENGLPGQPGAKGDLGLPGAPGPAGIPGPQGPPGEPGAPGVGKPGAMGPPGVAGIPGVKGLPGPPGMPGSSGLPGFGKPGLPGMKGHRGPEGLPGVPGMKGEQGPVGVPGEPGPAGPPGNMGPQGLRGLAGENGLPGPKGDVGPSGPAGYPGPKGDKGLPGLDGKPGYPGEPGLAGPKGHPGLSGPKGDTGHVGPPGLPGPVGAPGIKGVPGINGEQGPRGPSGIPGIRGPIGLPGIPGVPGAKGEPGAPGLPGPAGIATKGLNGPMGPPGPPGP---RGNNGEPGRPGPPGPPGPPG----------------------------AFTVILSKAYPAATVPIKFDKILYNRQQHYDPRTGIFTCRIPGLYYFSYHVHVKGTNVWVALYKNGSPIMYTYDEYKKGYLDQASGSAVIDLMENDQVWLQLPNAESNGLYSSDYVHSSFSGFLFAHM-ITTFLKL-------------------------------------------------------------------------------------------------------------------------------------------------------------------------------------------------------------------------------------------

>Ap_Col10a1

------------------------------GEQGPPGPPGPIGP---RGQPG---PAGKPGFGSPGPQGPPGPPGPPGFSAVGKPGMPGLPGKPGEKGLNGEKGEAGPVGLPGARGPQGPPGIPGPAGLSVPGKPGPQGPPGAQGPRGLPGEKGEPGIPGINGQKGESGFGVPGRPGNRGLPGPQGPQGLPGPAGIGKPGENGLPGQPGMKGDRGLPGARGATGIPGPQGPPGEPGEAGIGKPGPMGPPGAAGIPGAKGHPGPAGLPGSPGLPGFGKPGLPGMKGHRGPEGPPGLPGPKGEQGPAGVPGEPGPAGSPGNMGPQGLKGLPGENGLPGPKGDMGPAGPAGFPGAKGERGLPGLDGKPGYPGEPGLAGPKGHPGLPGPKGDTGHAGLPGLPGPMGPQGVKGLPGINGEPGPRGPSGIPGIRGPIGPPGMPGAPGAKGEPGAPGLPGPAGIATKGLSGPMGPPGPPGP---KGNNGEPGLPGPPGPPGPPG------------------------V--SAFSVILSKAYPGATVPIKFDKILYNRQQHYDPRTGIFTCRTPGLYYFSYHVHAKGTNVWVALYKNGSPIMYTYDEYQKGYLDQASGSAVIDLMENDQVWLQLPNSESNGLYSSDYVHSSFSGFLFAQI---------------------------------------------------------------------------------------------------------------------------------------------------------------------------------------------------------------------------------------------------

>Lc_Col10a1

---------------------------------GPPGQAGPRGP---PGPPG---SPGKSGYGVQGPPGPSGPPGPQGYSASGKPGHPGSPGKSGERGVPGIKGEPGHPGSQGPRGPLGPPGIPGPAGLVGIGKPGPEGRPGAAGARGEPGEKGPPGSPGPQGPKGDAVFGAPGSPGQKGHPGLQGPPGPSGPARIGKTGRNGFPGAPGEKGDPGLPGRPGQQGIKGHPGLPGSPGEMGIGKPGADGVSGLPGPPGLKGLQGPPGMPGSPGMPGVGKSGVPGMKGNKGVDGHPGFPGPKGEPGLAGTPGLPGEPGKSGTPGPPGFNGLPGEIGLPGPKGDPGQPGHKGIPGIKGEPGAPGSNGKSGYPGPSGPVGPKGPPGQPGPKGATGYSGPPGLPGPTGHIGHKGMPGHNGEPGPIGPVGAPGPRGSIGPTGMPGRPGTKGEPGLPGLPGSAGMSTKGLIGPLGPPGTPGP---RGIDGQPGAPGPPGPPGPPG----------------------------AFSVYLSSNYPQASVPIKFDKTVYNGQQHYDPTTGTFTCRIPGLYYFAYHVHAKGSDLWIALYKNGTPMTYTYDEYKRGFLDHSSGSVVLDLRENDQVWLQLPSTESSGFYSSELIHSSFSGFLMCPT-ILCTLRLVRYSQCLYNSVLEINEK---------YTEVS---KFMLKHLT-TKSNILKK-TEMPDC------------WRLRERITMLYYSELCLVWLCLFLYSINQLGFSWPT-VLQL-CS-SIILIRSHKLLELIYKD-----RGEHYCKQGQVLLTS---------P-ICVQHSVYCPSYFQSLMNFKNVIVTSGIKPQYLY-LKVLYCFKMLPVQPFSTLF-FLPLNLKYVINKVYEKS


Supplementary Figure 5

>Cm_Col10a1.2

------------------------------------------------------------------------------------------------------GGACAACGAGGCCCACGAGGCATGCCAGGCCCA---------CCTGGTCCATCAGGA---------TCCCCAGGAAAACAATGTGTTGGACCACAAGGACAACCTGGTCAGCCTGGAAAACCAGGACAACCGGGAGTCTCTGCTCTGGGAACACCAGGCAATCCTGGACCTCCAGGAAAGTCAGGTGTAAAAGGATCTCCAGGATTAAAAGGTAGTATAGGACCTCCCGGAATGCAAGGATCAATAGGCTATCCAGGCCGTCCAGGCTCTCCTGGCCCAGCTGGTTTACCTTCCACTGGGAAACCCGGTGCGCCAGGACCATCAGGAGCCACAGGAGCAAGAGGACCACCTGGGGAAAAAGGAGATCTAGGGTATCCTGGCCAGCCTGGGTTAAAGGGGGAAAAGGGATTGGGAATTTCAGGACGTCCAGGTGAAAGAGGTCCTTCAGGGCCTCCAGGGAAACATGGCCCCCCAGGAGCAGTGGGATTTGGAAGACCAGGAGCC---------CCAGGTGGTCCTGGTGCAAAGGGTGAAAAGGGTTCTGTAGGTACACCAGGTCCCTCTGGATATGTGGGCCCACCAGGTGCACAAGGACCCCCAGGACTACCAGGAATAGGAACATCTGGAGCCGATGGTGCTGCTGGGTTACCAGGACCGCCAGGACCTAAGGGTCCTTTTGGTTCACAAGGTTTGCCAGGAGCACCTGGACTGCCTGGGTTTGGAAAAGCGGGTTTTCCAGGACTTAAAGGAGATCCTGGTGCTCCAGGTCCTGCTGGATATCCTGGAGAGAAAGGAGCGGAAGGAAGACCTGGTACAGGAGGGGTACCCGGAGCGATAGGACCTCCTGGTCAACCAGGATTACAAGGTCTCAGAGGTCTATCAGGCCTACCCGGTGCAATTGGACCAAAAGGTGAAGCAGGACTAAGAGGTGTACAAGGATTCCCAGGAATAAAGGGTGAGCCAGGACCAGGAGGTGCTCCAGGAAAATCAGGAATTTCAGGAGAACAAGGTCTACCAGGTCTAGAAGGATCAAGAGGACTACCTGGTGAAAAGGGTAATATTGGACCTGTTGGACCAATTGGAAAATCAGGTCCACAAGGTGCTCCAGGTCTTCAAGGACCACCGGGATATCCTGGAGAAGGTGGGGCGAGGGGATCTCCTGGATCTCCAGGAGAAAGTGGTCCACCTGGGCCTCAGGGGCCTCCAGGATTCCCTGGGGAAAAGGGAGAACAAGGATTCCCAGGTCTACCTGGG------------------------------------------------------CCTGGACCA---------CCAGGACCAGAGGGTCTCCCAGGCCCACCTGGGCTACCTGGTCTACCAGGCCCACCAGGAGAA------------------------------------------------------------------------------CCATCTTTTACAGCCATTCTTTCAGAATCATTTCCATCAGCAGGAAGACCAATAGCATTTAGAAGGATACTATCTAATCAAAACAGTAACTATGATCCATCAACTGGGATATTTACATGTCAAATACCAGGGACCTATCAATTCATATATCATGCACAAGTCAATGGAGGAAATCTCTGGATTGCATTGTACAAAAATGGTGAATCTGTTATGCACACAAAGGATGACTATACCCCAGGCAATATCGACCAAGCCTCAGGAAGTGCAATATTACATCTGTACGAAAATGACCAAGTCTGGTTGCAGTTGCCATCAGAAAATTCCAATGGTTTATACACAAGCAGTGACATGCATTCATCCTTCTCTGGGTTTCTAATTAACACATCG---------------------------------------------------------------------------------------------------------------------------------------------------------------------------------------------------------------------------------------------------------------------------------------------------------------------------------------------------------------------------------------------------------------------------------------------------------------------------------------------------------------------------------------------------------------------------------------------------------------------------------------------------------------------------------------------------------------------------------------------------------------------------------

>Le_Col10a1.4

NAA---------------------------------------------------------------------------------------------GAACAAGGACTACAAGGCCCACCCGGGCCACAAGGCCCA---------CGGGGCCCACCAGGT---------GCTCCTGGAAAAGGTGGCACAGGGATGCCAGGAGCCCCTGGCAAACCCGGGAGACCAGGGGAACCAGGAATGTCATCTATGGGAAAATCAGGGATTCCAGGAGCACCAGGAAGACCAGGTGGTACAGGGGCCCCAGGAGAAAAAGGCGACAGTGGAGCCAACGGAATTCCAGGACCCAGAGGCAAAGCAGGACCCATGGGATATCCTGGGGCAACAGGGTTATCTGTTGCTGGTAAACCAGGCCCTCATGGGCAACCGGGTACATCAGGAGCACCAGGTCAACGAGGGGAAAGAGGATTGCCAGGACCCATGGGTCTTCCAGGGGCAAAGGGGGAAACGGGAATGGGAATCCCTGGGCGTCCTGGTAGCAGAGGGGAAACAGGCTCTCAGGGCCGATCAGGCCAACCTGGACCAGCAGGAATGGGAATAGCTGGTGCTCCTGGTCGTTCAGGTGCACCAGGGGAAAAGGGGGCAATGGGCGCATCAGGTGCTACAGGATATCCAGGCACACCAGGACCAAAAGGGCCAATGGGAAGTCCTGGTATGCCTGGAGTTGGAAAACCTGGAAATTCAGGTGCACCTGGGATGCCAGGAGCCTATGGAGCCAAAGGTGCTGCTGGTGCCCAAGGTGTGACAGGTGCACCTGGACTACCTGGTTATGGAAAACCAGGATTACCAGGCCCCAAAGGAGAGCGTGGCTCAACAGGTGCCACTGGTTACCCTGGTGACAACGGAAAGCCCGGATCAGTTGGAGCAACTGGAGCACCTGGATCTAGAGGATTACCAGGTGCAACCGGATCACAGGGCTCAAGAGGCCAGCCGGGTTCAACTGGTGCAACCGGAGAGAAAGGACCAATGGGACCCGTTGGTCAACCTGGATATCCAGGAGCTAAGGGTGGTGCAGGACTTGGAGGTGCCCCAGGTAAATCAGGAATGCCAGGAAGGCCAGGTGCACCTGGCCATTCTGGACAACAAGGAACAGCTGGTCCCAAAGGGAGTATGGGATCTGCCGGTGTACCAGGTAAATCTGGAAGCCCTGGCATTCCAGGTGCTCAAGGTCCAGTAGGGTACCCTGGGGAAGCAGGGGCAAGAGGAAGTTCTGGCCCAGCTGGCCCAAGAGGCCCATCTGGCACTCCAGGTACTCCAGGATCTCCTGGAGAAAAAGGAGATACTGGACGTCCTGGCCCACCTGGTCCTTCTGGAAATTATTATGGGAAAATG------AGCAATGGCGTACCTGGTACCCCTGGACCA---------GAAGGACCACCAGGCCCTGAAGGTCGACCAGGTCCTCCTGGCCCACCAGGTCCA---------------------------------------------GGCTACATCAAATCAGGAGAG---------------------CCAGCCTTTACTGCTCTTCTTTCCCACTCTTATTACCGTACTGGGGAACCAATCGTATTTGACAAATTGGTGACCAACTCAAACAATAACTATAATCCGTCTACTGGAATTTTCACATGTGAAATACCTGGTATCTATCAATTTAGTTATCAGGTGCAAGTCAAGGGAGCAAATGTTTGGGTTGGATTATACAAAAATGATGAATCTGTGATCTACTCATATGACGACTATACAGAAGGTTATATTGATCAGGTATCAGGAAATGTGATATTATATCTACATGAAAATGACCAGGTCTATGTTCAGCTACCAACAGAAGAGTCTAATGGATTATATTCTTCAGACCTCATGCACTCAGCGTTCTCAGGGTTTCTAATTGTTCATTCT---------------------------------------------------------------------------------------------------------------------------------------------------------------------------------------------------------------------------------------------------------------------------------------------------------------------------------------------------------------------------------------------------------------------------------------------------------------------------------------------------------------------------------------------------------------------------------------------------------------------------------------------------------------------------------------------------------------------------------------------------------------------------------

>Le_Col10a1.5

------------------------------------------------------------------------------------------------------GGGGAGCCAGGACCACCTGGCCCACCTGGGCCA---------TATGGTCCACCAGGA---------TACCCAGGAAAGCCAGGATTTGGATTGCCAGGGCATCCTGGTAAACCTGGACCACCAGGTCCACAAGGATTATCAGCAGTTGGAAAACCAGGCCATCCAGGAGAAGTAGGAAGGCCTGGTGTGTCAGGATCTCCTGGACGAAAAGGGGATAAAGGATTACCAGGGAAGCAAGCATCAAGAGGGCCTCCAGGACCCAGTGGACCTCCTGGACCAGCTGGGTTGTCTGTCATTGGCAAACCAGGAGCAAAAGGAGAATCAGGCCAACCAGGAACCCTTGGATTTCCTGGAAGAAAAGGGAACCCAGGATACTCAGGTCAACCTGGGCCAAAAGGGGATAAGGGTGTTGGGAGTCCAGGGCGACCAGGTGATAAAGGTCCTCCTGGACCACATGGTCCACCAGGTACACCTGGACCAGAAGGTAAAGGACATCCAGGATCCCCAGGCCTTAAAGGCGAACCAGGTCACAAAGGTGAAAAGGGATCATCAGGATTACCAGGGGAGCCAGGTAAACAAGGCCAACGTGGTCCAGCGGGACCACCTGGAAATCAAGGGATTGGAAAACCTGGAGGAAGGGGATCTCAGGGCATT---------CGTGGGATGAAGGGCTATCCTGGCCTGCAAGGCTTACCGGGTGCACCAGGATTGCCAGGCTTAGGAAAACCAGGTCTCCCAGGGCTTAAAGGACACCCAGGTTCTCCTGGTGAAACTGGAAAACCAGGAGAGAAAGGAAAGAGTGGGTCACCTGGAGAACCTGGACCACGTGGTCTGGTAGGACCACCAGGGCATGCAGGAAAAAATGGCCCAAAAGGTCCACCAGGTACAGTTGGCGTACCAGGAGGAAAAGGTCATCCAGGAATAATGGGTCCAAAAGGGCAGATGGGCTCAAAAGGTGAGCTAGGATCAACTGGTCATCAAGGACCACCAGGGACCCCAGGGAAGCCAGGTTCAGATGGTCATAAAGGACTACCAGGTCCACCAGGTAAAAATGGAGATAAGGGACTTATTGGGCCACATGGAAAGCCAGGCAGTCCAGGTAATGCAGGTCCTCAAGGACCACAAGGACATCCAGGTGAACCTGGAAAGAAAGGACATCCTGGGACACCTGGCTCAAAAGGCACATCTGGGCTTCCAGGTTCTCCAGGGCATCCTGGAGTAAAAGGAGATCCTGGCGTTCCAGGG------GGTCCCCCAGGTAAATTTAACGGAAAAGTC------ATAATGGGGCCAAAAGGTCCACCTGGACCA---------AAAGGACCAGGTGGGCCACCAGGCCCTCCAGGCCAACCTGGCCCAGCAGGTCAACCAGGAGAAATTATTGTGCACACAGGGAAGTACAAAGGTTATAATGGTTATATCACCTCAGGTGATGTAGTGAGTCCTGTT------CCAGCATTTACTGCAATTCTTTCTCGGCCTTACCGTTCAACAGGAAAACCAATAGTCTTTGACAAAATACTGACCAATGCAAATAGCAACTATGATTCATCAAGTGGAATTTTTACATGTGAAATAACAGGCATCTACCAATTTTTTTATCATGTACATGTCAAGGAAGCAAATGTTTTGGTTGGTTTATACAAAAACAATGAACCTGTAATGTACACATATGATGAATATACACCACAATATGTTGATCATGCCTCAGGAACTGCGATCTTACATTTGGAGGAAGATGACAAAGTATATGTAAAGTTACCAGCTGAAAAGTCCAATGGCTTATATTCTTCTGAATATATGCATTCGTCTTTTACTGGATTGTTAATTACACCATCA---------------------------------------------------------------------------------------------------------------------------------------------------------------------------------------------------------------------------------------------------------------------------------------------------------------------------------------------------------------------------------------------------------------------------------------------------------------------------------------------------------------------------------------------------------------------------------------------------------------------------------------------------------------------------------------------------------------------------------------------------------------------------------

>Le_Col10a1.2

------------------------------------------------------------------------------------------------------GGACCACCAGGTCCACCAGGACTACGTGGTCAA---------CAAGGTCCACCAGGA---------TACTCTGGAAAACCAGGCACTGGAGTTCCAGGACCACCAGGTCGTCCAGGGCAACCAGGCCCACAGGGGCTCCCTGGCCTAGGAAAGCAGGGTGTTCCAGGAGCACCAGGAAAGTCAGGTGAAATAGGCTATCCAGGACCAAAAGGGATTAGGGGATCACCTGGCATGGAAGGACAGAAAGGTTCAGCAGGTCCAAGAGGATTTCCAGGGCCAAATGGGTTGTCACTTCCTGGTAAACCGGGTGAACTAGGGCCACGGGGTGCTCCTGGACCTACAGGCCCACCTGGAAAAATAGGAGAACCAGGGTATCCTGGTCCAATTGGTGAAAAAGGAGAAAGAGGAGTTGGAATACCAGGGCCTACAGGTGAGAGGGGTACACCTGGACCACCAGGGCCACAAGGAGTTCGCGGTGAAGCAGGATACGGCAAACCAGGATCCTCAGGCCTTCCTGGCAAACCTGGAGAAAAAGGTGAAAAGGGATTACCAGGTTCACATGGTTACTCTGGTAAACCAGGTCAAAAAGGCCCACCTGGATTACCTGGACCCCCAGGTATTGGAAAGCCTGGAGTGGATGGCATACCAGGGTCTCCAGGATCTCCTGGTCCCACTGGTCATCTTGGTCCCCGAGGATTGCCAGGTGAGCCCGGACTTCCTGGTTTTGGGAGAACAGGCCCACCAGGGCTTAAAGGAGATAAGGGTGCACCAGGCCCAGCTGGATACCCAGGAGACAAAGGTGAACCAGGTGTTCCAGGCAATCCAGGTGCCTCTGGACTTTTAGGACCATCTGGTCCACGTGGTCCTCAGGGTCTACGAGGTGCACCTGGTGTACCTGGTACAACAGGAGCTAAAGGGGCAGCAGGACCTGCAGGAACTCAAGGATATCAAGGACCAAAGGGTGAAGTGGGTCCCGGGGGTGCCCCAGGAAAATCAGGAATTTCAGGAGAACCTGGCATGCCTGGGCCACAAGGCCCGCCTGGACCACTTGGCCAAAAAGGAGCCATTGGACCCACTGGGTCTCCTGGCATAACAGGAGAAACTGGTTCTCCAGGTGTTCCAGGGCCACCAGGATTCTCAGGTGAGGTTGGAGTGAATGGTCCTCCTGGTCCTTCTGGCCCAATAGGCCCACCTGGTTATCACGGACCCCCAGGCTTCCCTGGAGAAAAAGGAGATCCCGGACCTCCAGGGCCACCTGGACCACCAGGTCTT------------------------------------GGACCACCAGGCCCG---------GAAGGCCCAGAAGGTCGTCCAGGTCCACCAGGGCGTCCTGGTCCACCAGGGCCTCCAGGGGAA------------------------------------------------------------------------------CCAGCTTTCTCGGCCATTCTTTCAGAATCTTTTCCAGCAGCAAGGCGACCTATAGCATTTGACAAAATACTAACCAATCAAAATAATGATTATGATCCATCAACTGGAATATTTAGCTGCAAAGTGCCAGGTATCTATCAATTTACTTACCATTTGCAAGTCAAAGGGGGGAATGTATGGGTTGGTCTGTTCAAAAATAATGAACCCATAATGTACACATATGATGATTATACAGAAGGTTATGTTGACCAAGCCTCAGGAAGTGCTCTATTACACTTACGAGAAAATGACCAAGTTTATGTTGAGTTACCTTCAGTTGAGTCGAATGGTGTATATTCTTCTGATTATATGAATTCATCCTTCTCAGGATTTTTA---------------------------------------------------------------------------------------------------------------------------------------------------------------------------------------------------------------------------------------------------------------------------------------------------------------------------------------------------------------------------------------------------------------------------------------------------------------------------------------------------------------------------------------------------------------------------------------------------------------------------------------------------------------------------------------------------------------------------------------------------------------------------------------------

>Le_Col10a1.1

---------------------------------------------------------------------------------------------------------------------------------------------------------------------------------------------------------------------------------------------------------------------------------------------------------------------------------------------------------------------------------------------------------------------------------------------------------------------------------------------------------------------------------------------------------------------------------------------------------------------------------------------------------------------------------------------------------------------------------------------------------------------------------------------------------------------------------------------------------------------------------------------------------------------------------------------------------------------------------------------------------------------------------------------------------------------------------------------------------------------------------------------------------------------------------------------------------------------------------------------------------------------------------------------------------------------------------------------------------------------------------------------------------------------------------------------------------------------------------------------------------------GGCCCGCCTGGCCCCCCAGGGCCACCAGGTCCAGCTGGAGAAATA---------------------------------------------------------------------------------TTTAAAGCTATTCTCTCCGCACCATACTCTACACCAGGATTGCCAATTGTTTTTGACAGAATACAATTCAATCAAGGCAACATCTATGATCCAGAAACTGGAATTTTTACATGTCAGGTACCTGGCATCTACTATTTCTCATATCACGTCCATGTCAAAGGCAAAAGTGTTCAAGTTGCATTATATAAAAATGGCAAACCAATTCTATACACATATGATGATTACAAAGAACGAAAGATCGATCATGCCTCAGGGAGTGTTGTACTACAGCTTCAAGAAGTAGATCAAATATATTTGCAGTTGCCTTTAGAAAAGTTTAATGGTTTATATTCCTCCAATATAATGCAGTCATCCTTCTCAGCATTTCTG------------------------------------TGA------------------------------------------------------------------------------------------------------------------------------------------------------------------------------------------------------------------------------------------------------------------------------------------------------------------------------------------------------------------------------------------------------------------------------------------------------------------------------------------------------------------------------------------------------------------------------------------------------------------------------------------------------------------------------------------------------------------------------------------------------

>Rt_Col8a2

---------------------------------------------------------------------------------------------GGTGAGAAAGGTGCTCCAGGAAAACCTGGGCCAAGAGGACCT---------CCTGGATTGCCGGGA---------ATTCCAGGAAAACCAGGAAATGGAAAGCCGGGTCTTCAAGGACGGACCGGACCACCTGGAGTGCCAGGACTTGTAAGCATTGGAAAACCAGGAATTCCAGGACAACCCGGTAAACCAGGTATCAGAGGAATTCCAGGACCTAAAGGTGACTTAGGACCCAGAGGGGATATGGGACCCAGAGGCCTTCCCGGGCCTCCAGGATTACCTGGACCTTCAGGTTTCTCTGTCATTGGTAAGCCAGGAGCTCCAGGAGCAGATGGATCACCAGGGCTTAGAGCAGAGCCAGGTCTAAAGGGAGAACGTGGACCTCCAGGGGAGCGTGGTCCCAAAGGTGAAAATGGGTATGGAAAACCAGGTGCTCCAGGTCTGAGAGGTAAGGAAGGGGCACCAGGTAAGCCTGGACCTCCAGGCCAGCCTGGAAGAGGAAAGCCAGGAGTTAATGGTTTACCTGGTGGCCCTGGTGAGAAAGGGGAAGCTGGACAACAAGGTGAACCAGGACTTCCAGGTCCACCTGGTCCTCAGGGGCCAGCGGGAAAGCCAGGATTGAATGGCATAGGAAAGCCAGGTCAGGATGGGTTAGCAGGAATTCCAGGATCTAGAGGTCAAAAGGGGCAGGCTGGGCCACCTGGTGCTCGTGGTCTTCCTGGAGCACCATCATATGCAAAGCCTGGAATAAATGGACTTAAAGGTGAGCGGGGCATTCCTGGAAAACCAGGTGCCCCAGGACTCAATGGTGAACCAGGATTAAATGGCTTTCACGGTGAACCTGGAGCTAAGGGAGAGCCAGGCCCTCCAGGTCCTGTGGGCCCTAAAGGATTCATGGGGAAACCAGGTATTCCAGGTGTCAAAGGTGACATTGGGATCATTGGGCCACCAGGTCTGAAAGGAATGCCAGGTGACCATGGACAGAATGGGTTACCTGGGAAACCAGGTGTGCCTGGTGAGAGAGGTTTGCACGGACCTCCAGGATCACCAGGCAAAATTGGTCAAAAAGGTGAAGCTGGGTATACAGGGGTCCCTGGACCACCAGGAATAGCTGGTCCTATAGGACCCAAAGGAGAACCAGGGCAGGTAGGTCAACCTGGACCGAGGGGCTCTTCAGGAATACCTGGTCTTCAGGGGCCATCGGGTCCAATAGGACCTACAGGTTTACCAGGTCCCAAAGGAGAACTAGGACCACCAGGTTTGCCAGGA------------------------------GGACCAATAGGTCGGCCTGGAAGTCCTGGAATA---------CAAGGCATGAAGGGAGCCCAAGGTCCTCCAGGGCCACCTGGTCCACCAGGCCCACCGGGA---------------------------------------------------------------------------------CCTGCCTTCACAGCAATTTTGACAAAGCCATTTCCACCATCAGGGGCACCCATTAAGTTCGATAGGATTTTATACAATGGACAAAGTGGATATAATCCAGCAACTGGAGTGTTCGTGTGTCAAATACCAGGTGTTTACTATTTTGCTTATCATGTGCATGTCAAGGGAACCAATATATGGGTAGCACTGTATAAGAATAATGTGCCTGCAACATACACATATGATGAATATAAGAAAGGATATCTTGACCAAGCATCGGGAAGTGCTGTACTGGAACTTAAAGAAAATGACCAAGTATGGGTCCAGATGCCTTCAGACCAAGCCAATGGATTATATTCTACTGAATACATCCATTCCTCTTTCTCAGGATTCTTACTTTGTCCAACA---------------------------------------------------------------------------------------------------------------------------------------------------------------------------------------------------------------------------------------------------------------------------------------------------------------------------------------------------------------------------------------------------------------------------------------------------------------------------------------------------------------------------------------------------------------------------------------------------------------------------------------------------------------------------------------------------------------------------------------------------------------------------------

>Rt_Col8a1

---------------------------------------------------------------------------------------------GGTGAAAAGGGTCCATCAGGAGAGCCTGGTGCAAGAGGACCA---------ATTGGACCACCTGGC---------CTGCCAGGAATACCAGGTCGTGATCTTCAAGGACCAGTCGGAAAACCAGGTCTGCCAGGTCAACCAGGCTTTCCAAGTGTTGGGAAGCCTGGAATGCCAGGAATGCCAGGTAAACCAGGAGAGATGGGATTGCCAGGTCGCAAAGGTGACATGGGACCAAAAGGAGAACAAGGGCCAATGGGACCACCAGGACCACAAGGACTACCAGGTCCTTCTGGAATGCCTGGACTGGGGAAGCCAGGTAGACCAGGATTGCCAGGAAAACAAGGGCCAAGAGGAGAGCCAGGACAGAAAGGAATGCCAGGATTGCCAGGTCCTGTAGGGCCAAAGGGAATGCCAGGAATAGGTGTAGCTGGATTGCCAGGCTTAAGGGGGCCACAAGGGCCACCTGGGCAACCAGGCCCTGCAGGTCTACCAGGCATCTCAAAACCCGGCTTAAATGGTCTTCCAGGAGCTCCAGGAGCCCCAGGCAAACAAGGATTCCCAGGTGAACCAGGATTGCAAGGTTTTCCAGGGCCCCGCGGTGTCCAAGGACCTCCAGGGATGCCAGGTATTGGAAAGCCAGGTCTAGGTGGACTTCCTGGTCAACCTGGCTTTCCAGGGGCGAAAGGTGAAAAAGGACTACCTGGTTTACAAGGGGCCCCAGGAATGCCAGGAGTAGGAAAACCAGGGTTTCCAGGGCCAAAAGGTGAACGTGGTCAGGCTGGGCCTCCGGGGATGCAGGGATTTAAAGGTGAGCCTGGGGTTGCTGGTGCTCCTGGAATTCCTGGTCCTCCAGGTGCAAGAGGACTGCCAGGGCCTCAGGGTCAAATCGGGCCTGTGGGTGGCTTAGGTTTCCCAGGAGTGAAAGGAGAGTATGGGCAGCCTGGTGCTCAAGGTCCTCAAGGTCCAAAAGGAGAAGCAGGTGTCCAGGGATTGCCAGGCATACCAGGATATCCTGGTGAAGATGGACAACCAGGTCAACGAGGATTGCCAGGACCAATAGGACCAAAAGGAGACCTGGGGCAGAAAGGCCCATCTGGTTTACCTGGACGACCGGGACTACCAGGATTGAAAGGGGAAATCGGGTTTCGTGGAGAGAAAGGTATCCAAGGCCCCACTGGAATACCAGGGATTGCTGGTCCAGGTGGTCCAATAGGGCCACCGGGTCTTCCTGGGCCGAAAGGAGAGAAAGGACTACCAGGACCACCAGGG---------------------------------------GGACCAACAGGAAAACCTGGACCAGAAGGTCTTCAAGGATTATCAGGCGCACCGGGCCCTCCTGGCCCTCCAGGACCTCCGGGC------------------------------------------------------------------------------------GAAATGCCTGCATTCACTGCTAAGCTATCAATGCCTTTCCCGCCAGCAGGATCTCCTGTCAAATTTGATAAAATCTTATACAATGGCAGACAAAGCTACAATCCACAAACTGGCATTTTTACATGTGAGATACCAGGAATTTATTATTTTTCATATCATGTTCATTGCAAGGGTGCTAATGTATGGGTAGCATTATATAAGAACAATGAACCACAAATGTATACATATGATGAATACAAGAAGGGGATTCTTGATCAAGCTTCTGGGAGCTCAGTTCTTGAACTAACGCACGGTGACAAAGTCTGGATGCAGCTTCCATCTGAACAGGCAGCAGGACTTTATTCAGGCCCTTATGTGCATTCATCTTTTTCTGGATATTTATTGTATCCAATG---------------------------------------------------------------------------------------------------------------------------------------------------------------------------------------------------------------------------------------------------------------------------------------------------------------------------------------------------------------------------------------------------------------------------------------------------------------------------------------------------------------------------------------------------------------------------------------------------------------------------------------------------------------------------------------------------------------------------------------------------------------------------------

>Dr_Col10a1b

------------------------------------------------------------------------------------------------------GGTTCTCCAGGCTCACCTGGACCCCCTGGCCCA---------CCAGGCATGCCTGGA---------AGTCCTGGAAAGAACGGTGTTGGACATATGGGCCCAGCGGGTCCACCTGGACCACCAGGTCCAGCAGGCTACTCCTCACCTGGTAAACCTGGAACCCCAGGCGCACCTGGAAAATCAGGCGCACCTGGATATCCAGGTGAAAAGGGACAACCAGGCCCAGCTGGACCTCAAGGTGCGAGAGGAGCACCAGGATCACCTGGAAGCCCTGGACCTGCTGGCCTTTCATCTCCTGGGAAGCCTGGACCACATGGGATGCCTGGAGCAATGGGCCCACGTGGAGAACCTGGCCTAAAGGGTCATCCTGGAATTCCTGGATTGCCAGGCCAGAAGGGAGAACCTGGGCATGGTTATGCAGGAAAACCTGGCGGTCCTGGCCCAATGGGCCCTCAAGGTCCTTCAGGTCAGCCTGGCCAGCCTGGAGTTGGAAAACCTGGACCATCTGGATTTCCTGGAGAGCCTGGAAAGTCTGGAATGCCAGGTAGAGATGGATCACCAGGTCCAATGGGTATGCCAGGCCCAAAAGGTCACACAGGGGCACCTGGA------------GGAAAACCCGGCCAGAATGGAGCTCCAGGTATGCCTGGCCAAATCGGACAAAAAGGACCTCAAGGACCCTCAGGACAGCCAGGTGCTCCAGGTCTGCCTGGTGTTGGCAAACCAGGATCACCTGGAATGCCAGGAGACCGGGGAGTGCCAGGAACCTCAGGTACAACAGGTCAAAAAGGAGAACCAGGGCCAACAGGCCACACAGGTATGCCAGGTGCTATTGGCCCAATAGGTCCACCTGGTCCTCAGGGTGCTAGAGGATTCCAGGGAGAAGCAGGTCCACAGGGACTTAAAGGTGATGTTGGTATGGTTGGGGCTCCCGGTGCAAGAGGTGCAAAGGGTGAGCAAGGAGCACAAGGCTTCTCAGGAAAACCTGGTATTCCTGGTCCAATAGGTCCCCCAGGTCCACAGGGTCATATGGGGCACACAGGTGCCAAAGGTGAGGCTGGATTCACTGGTGCTCCAGGTATTCCAGGTAGCAAAGGGCCACCAGGTGAAAAAGGACATCCAGGACATCAAGGCCCACCAGGTAGCAGAGGTGAAAATGGCATGCCTGGAGCATCAGGACCACCAGGCCCAGCCGGACCTTCAGGTGTACCCGGTCTTAAGGGTCATCCTGGACTTCCAGGCCCCCCTGGCCCAGCAGGGCTCACAGCAAAGGGAATTTCTGGACCTCATGGTCCTCCTGGTATCCCTGGTGCC---------AGAGGTCAAGATGGTCTTCCAGGTCCACAAGGACCTCCTGGACCACCTGGCCCTCCAGGTGAGATT------------------------------------------------------------------------------GCATTCACAGCTCTTCTTACCACAGCTTATCCTAATGCTGGAACACCGATCGTGTTCAACCAGATCGTGTACAATGGAGAAAACCACTATGATGCACACAGCGGCATATTCACCTGCCAGGTTCCAGGACTGTATTACTTCTCTTTCCATATGCATGTCAATGGAGCAAACGCATTGGTAGCACTTTACAAAAACAAAGAGCCAGTCCTGTTCTCTTACGATGAGTACAACAAGGGTTTCCTCGACCAGATGTCTGGCAGTGCTGTCCTCATGCTGGACGCCCACGACACAGTCTACATCCAGGTTCCAGATGACCAGTCCAACGGCATTTACGCAGACGATAACGTCCACTGTTCTTTCTCTGGGTTTTTGATTGCCTCAACG---------------------------------------------------------------------------------------------------------------------------------------------------------------------------------------------------------------------------------------------------------------------------------------------------------------------------------------------------------------------------------------------------------------------------------------------------------------------------------------------------------------------------------------------------------------------------------------------------------------------------------------------------------------------------------------------------------------------------------------------------------------------------------

>Dr_Col10a1a

ATGGAACTA------CGAGTAGTAAGCATTCTTCTTCTCCTGGTGGCCTTGACG---------------------------------------GGAGAACCAGGCACCCCTGGTGAGCCAGGACCGGCTGGACCT---------CCTGGCCCACCTGGA---------CCTGCAGGACAAGATGGTGAAGGTCTGCCAGGGCCACAGGGACCTCCTGGAGCACCTGGGCCTGCTGGGTATTCAGCACCTGGAAAACCTGGTTCTCCTGGTGGCCCCGGAAAACCAGGAGCCACAGGTGCACCTGGACTTAAAGGAGACACTGGTGCGCCTGGTCTTCAAGGCCCAAGAGGCATGCCTGGTCCTTCCGGTAGTCCTGGACCTGCAGGCATTTCTGCAACAGGCAAACCTGGACCAGCAGGTCTGCCAGGTGCAATGGGACCACGTGGTGAGCAAGGTTTTAAGGGACATCCAGGTATTCCTGGTCTACCAGGACAAAAAGGAGAAATGGGGGTTGGGGTTCAGGGGCCAGCAGGTGAGAGAGGTCCAACAGGACCAGTCGGACCTTCAGGGAAACCTGGAGCGCCTGGAGTTGGTTTACCTGGCAAACCTGGAGCTCCTGGTGAAGCAGGCAAATCAGGCTCACCTGGCCGTGATGGGGAATCTGGGCCCATGGGTCCACAAGGTCAAAAAGGTCAAACTGGGGCTCCTGGA------------GGCAAACCAGGTGAAAATGGTGCTCCTGGTATGCCTGGCCCTACTGGTCCCAAAGGTCCACAAGGTGCATCTGGCGCTCCAGGTGCTCCTGGTGTACCTGGTTATGGAAAACCAGGTGAAAATGGTCTAAAAGGTGACAGAGGAGTACCTGGTAGTCCAGGAACAACTGGTCAGAAAGGTGAGCCAGGTGCTAAAGGGCACACTGGATATCCAGGTTCTCCTGGTGCTGTGGGTCCAGCTGGTCCTCAAGGTGCAAAGGGTTTCCCAGGTGAAAGGGGGCAAGCAGGTGATAAGGGTGAACCAGGTCCAATGGGACCACCAGGGCTAAAGGGGCACAAGGGAGAACAGGGAGCCCAAGGCATTGAAGGCAAGCAAGGTTATCCAGGGGCAACAGGTCAGCCAGGTCCAAGGGGAGCAACAGGTGCTCCTGGAGCCAAAGGAGAGTTAGGTCATACAGGTGCTACTGGTGCCCCTGGAACACCTGGATCTGTTGGACCAAAGGGTCATCCAGGGTACCCTGGAGCAACAGGTGAGAAAGGAGAACAAGGAGCTCCTGGAGCAAGAGGTCCTGTTGGCCCAGCAGGTCCTGGAGGCCCACCTGGCCTAAAAGGTCACCCTGGTATTCCTGGGGCACCTGGCCCTGCTGGTTTGGCTGCAAAAGGAATTCCTGGACCTCAGGGTCCACCTGGTCTTCCAGGATCT---------GAGGGACCTGCTGGAATTCCAGGTCCTTCTGGACCTCCCGGCCCACCTGGTCCTCCTGGTGAGGTCATCTTTGAGAAG------------------------------------------------AGTCCAGTG------TCTGCATTTACT---------------CCTTATCCCCCATCTGGTACTCCAATTAAGTTTGACCAGGTTGTGTATAACGCAGAGCAGCATTATGATCCAGAGACAGGTATTTTCACCTGCCACATTCCAGGAATTTATTACTTCTCCTACAGCATGCATGTGAATGGAGCTAATGCTTTAGTGGCACTTTATAAAAATGGTGACCCAGTCATGTTCACTTATGATGAGTACAACAAGGGATTTGTGGACCAGATGTCCGGTAGTTCTGTACTTCAGCTCAATGAGCAGGACACAGTTTACATGCAGATCCCCGATGATGAGGCTAATGGTGTCTTTGCTGCCGATAATGTCCATTGCTCTTTCTCTGGATTCCTGATTGCCTCAACG---------------------------------------------------------------------------------------------------------------------------------------------------------------------------------------------------------------------------------------------------------------------------------------------------------------------------------------------------------------------------------------------------------------------------------------------------------------------------------------------------------------------------------------------------------------------------------------------------------------------------------------------------------------------------------------------------------------------------------------------------------------------------------

>Lo_Col8a2

---------------------------------------------------------------------------------------------GGGGAGCCGGGCCCACAAGGCAAACCGGGCCCCAGAGGTCCA---------CCGGGGCCACCGGGA---------TTGCCCGGGAAACCAGGAGTGGGAAAACCGGGGCTCAATGGCCAGGCCGGGCCCCAGGGACCCCCAGGATTCTCCGGGATTGGCAAGCCGGGGCTGCCGGGGCTGCCTGGGAAAGTGGGGCAGAAGGGGCAGCCGGGGCCGATGGGGGAGCCGGGCCAGCGCGGCGAGCCGGGGCTCCGGGGGCTGCCAGGGCAGCCGGGCCTGCCGGGGCCCGCGGGCCTGTCCTTGAACGGCAAGCCCGGGCTGCCCGGCGGGAGGGGGCCGCCGGGGGCCAGGGGGGAGCCGGGGCAGAAGGGCGGGCAGGGGGCTCCAGGGGAACGTGGCATCAAGGGGGAGAACGGCAACGGCCAGCCAGGCCCTCCGGGGCCCAGGGGCCCCAGCGGCATCACCGGACCTCCCGGGCCGCCTGGCCTGCAGGGGATAGGGAAACCAGGGCTGAACGGGCTGCCGGGGCCAGTGGGGCCCAAAGGAGACCAGGGGGCCCCAGGGGAACCTGGGCTAACCGGGGAAATGGGGCCGCCAGGTCTGCAGGGCCAGCCGGGATTAAATGGAGTGGGCAAGCCAGGCTTAGCCGGCTTGCCTGGAGTGCCTGGAACGAGCGGACCCAAGGGGGAGCCAGGTCCAAGGGGTGCTCCCGGATTCCCGGGGGCTCCGGGGTTCGGCAAGCCGGGGCTTGTCGGCCAGAAAGGTGACCAGGGCCCTCCGGGACAACCGGGGATGCCAGGGGACAAGGGCCTCCCTGGGTTGGACGGCCAGCCGGGGGTCACGGGCCAGCAGGGACTGCCTGGGCCTCCGGGAATTCAGGGCCCCAGTGGGCTCCCAGGGAAACATGGCATACCTGGCTTTAAAGGCGAAGTGGGTCCTATAGGGCCTCCCGGACTGCCAGGAATCAGGGGAGATCAAGGCCCTAGTGGATTGGATGGGAAGCCTGGCATCCCAGGGGAAAGAGGTTTGCCTGGACCTCACGGTCCGCTGGGCAAACCAGGTCCTAAAGGTGAGTCTGGGCACATAGGATTGCCAGGGGCTCCAGGGCTGAAAGGAGTGCCAGGGACAAAAGGGGAGCCAGGGCTGACTGGGGCCCCCGGGTCCAGGGGCCTTTCAGGGATCCCTGGGCTCCAGGGGCCATCAGGGCCCATGGGTCCCCAGGGTATTCCGGGCCTGAAGGGGGAGCCGGGCTTGCCCGGGCTCCCGGGT------------------------------GGGCCTCAGGGGCCCCCTGGAAAGCCCGGCCCT---------GCTGGTGTTAACGGGATCCCGGGGCCCCCAGGGCCACCCGGGCCTCCTGGTCCCCCAGGA---------------------------------------------------------------------------------CCCGCGTTCACCGCCATCTTGAGCACCCCCTTCCCGCCCTCTGGGATCCCCATCAAGTTCGACAAGACCCTGTACAACGGGCAGAACGCCTACAACCCCGCCACCGGCATCTTCACCAGCCCCTTGGCCGGAGTCTACTACTTCTCCTACCACGTCCACGTGAAGGGAACCAGCCTGTGGGTGGCGCTGTACAAGAACAATGTGCCAGCCACGTACACCTACGATGAGTACAAGAAGGGCTACATGGACCAGGCCTCCGGCAGCGCCGTGCTGGAGCTCAAGGAGAACGACCAGGTGTGGGTGCAGATGCCTTCAGACCAGGCCAATGGGCTATACTCCACCGAGTACATCCACTCATCCTTCTCAGGGTTCCTGCTCTGTCCAACA---------------------------------------------------------------------------------------------------------------------------------------------------------------------------------------------------------------------------------------------------------------------------------------------------------------------------------------------------------------------------------------------------------------------------------------------------------------------------------------------------------------------------------------------------------------------------------------------------------------------------------------------------------------------------------------------------------------------------------------------------------------------------------

>Cm_Col8a2

---------------------------------------------------------------------------------------------GGTGACAAGGGTGTTCCGGGAATTCCGGGACCGATGGGCCCT---------CCTGGAGCTCCTGGA---------AAACCAGGAAAACCGGGGATCGGGAAACCGGGAACGCAAGGTCGGATTGGCCCTTCCGGGCCACCGGGCTTCACTAGGTTTGGAAAGCCGGGAATGCCGGGAATCCCGGGTAAAGAAGGAGGCAAAGGAATTCCTGGAACCAAGGGAGACACAGGAATTAGAGGAGAGCCAGGACCCAGGGGCATGTCAGGCCCTCCCGGGGTTCCTGGACCTTCAGGCTTTTCTGTCAACGGTAAAATAGGACCACCAGGACGCGTTGGAGCCCCAGGGTTCAAAGGAGAACCGGGAGAAAAAGGAAAAGCCGGAATTCCTGGGGCAGTTGGTCCTAAAGGTGAGCCGGGGTATGGGAAGCCCGGCATTCCCGGTCCGCGTGGGAAAGAAGGACCTCAAGGAAAACTCGGCCCCCCTGGGCTACCTGGGGCAGGAAAACCTGGGATTAACGGATTACCTGGCTTTCCTGGTGCAAAGGCGGAAGTGGGACGTAGGGGGGAGCCCGGCCCGTCCGGCCCCCCTGGGCCTGAGGGACCCCTGGGAAAGCCTGGCCTGGATGGTATCGGGAGACCAGGTCAAAATGGATTACCAGGGATTCCGGGCGGGTTGGGGCAGAAAGGTGAACCTGGAATACGAGGTCCCCCTGGTGCTCCCGGACCCCGAGGATATGCAAAGCCGGGAATTAATGGATTCAAAGGTCAGCAAGGACCTCCCGGCATCCCAGGGCCACCAGGAATCAAAGGCGATTTGGGATTAAATGGCATAGCTGGCCCGCCCGGTCCTCACGGAGAGAGGGGGCTCCCAGGACATGGTGGGCCCCAGGGACACATGGGCAAACATGGCTTTCCTGGACTTAAAGGTGATATTGGACCCGTTGGGCCAATAGGACCTAAGGGAATTCCTGGGAACCAAGGACATAACGGGCTCAATGGGAAACCCGGGGTCCCTGGCGAGAGAGGGTTACCAGGATCTCAAGGTCCCTCGGGATCAATGGGCCCCAAAGGAGAAGCTGGACTGACAGGGCTTCCCGGGGTATCGGGTTTGGTTGGACCTGTTGGACCTAAAGGAGATCCTGGATATTCAGGGCAAACCGGCCCGAGGGGCTCGTCTGGAATTCCGGGACTCCAGGGCCCAGTGGGGCCCACAGGACACATAGGGTTACCGGGACCTAAAGGAGAACCAGGCCCCCCAGGGCTCCCTGGA------------------------------GGACCGATGGGAAACCCTGGGATAGCCGGGGTC---------AAAGGCATGCCGGGGGTTCAGGGTCCTCCCGGCCCCCCGGGGCCCCCAGGTCTCCCAGGGACCTTCATT------------------------------------------------------------------------CCTGCTTTCACAGCAATCCTGTCCAAACCCTTCCCACCCTCAGGGTCACCCATCATGTTCGACAGGATTTTGTACAATGGGCAGAATGGCTACAACCCGGTGACAGGATTGTTCACGTGTAAAATACCAGGCATCTACTACTTTGCTTACCACGTGCACGTCAAGGGGACCAACATCTGGGTGGCTCTGTATAAGAATAACGTGCCGGCAACATACACATATGACGAATACAAGAAAGGGTTCCTCGATCAGGCATCGGGAAGTGCTGTGCTGGAACTTAGAGAAAATGACCAGGTTTGGGTGCAGATGCCTTCAGACCAGGCAAATGGATTATATTCCACTGAATACATCCACTCTTCCTTCTCAGGGTTCCTACTCTGCCCCACA---------------------------------------------------------------------------------------------------------------------------------------------------------------------------------------------------------------------------------------------------------------------------------------------------------------------------------------------------------------------------------------------------------------------------------------------------------------------------------------------------------------------------------------------------------------------------------------------------------------------------------------------------------------------------------------------------------------------------------------------------------------------------------

>Lo_Col8a1

---------------------------------------------------------------------------------------------GGTGAGAGAGGTGCCCCAGGAGATGTGGGACCACGGGGCCCT---------CCAGGTCCTCAGGGC---------CCCCCAGGACTGCCGGGCCATGGCTTGCCAGGACTCCCAGGGAAGCCCGGCCCCCCGGGTCCTCCAGGATATCCAGGGATGGGCAAGCCCGGCATGCCGGGAATGCCAGGAAAACCAGGAGGAATAGGCCTTCCCGGGCCGAAGGGTGAGCCTGGTCAAGGTGGAGCCGAGGGGCTGATGGGGATGCCGGGACCCCAGGGGCTTCCCGGCCCGCCAGGTTTGCCCGGCGTTGGGAAAGCAGGTGGGCAGGGTCTGCCAGGACAGCCAGGGCTCAGGGGTGAGCCGGGGCTCAAGGGGCCACCAGGCCAAGCGGGACTGCAGGGACTCAAGGGCGACAAAGGGATTGGTCTGCCTGGACTGCCAGGTTTGAAGGGCCCAGCTGGGCCACCAGGCCAACCGGGGCCAATAGGTCTCCCTGGAGTAGGGAAACCCGGGCTCAATGGGCTCCCTGGGGCCCCAGGAGGACAAGGAAAACCAGGCCCCCCCGGGGAGCCAGGTGTACAAGGGCCACCCGGGCAAGGTGGACAGCCAGGACCTGCTGGCTTACCAGGAGCCGGTAACCCGGGCCATGACGGATTACCTGGCCGGCCAGGGATTCCCGGGGGGAAAGGGGAGCCCGGCCCTCCTGGTTTGCCGGGGGCTCCTGGGCTACCCGGGTTTGGCAAGCCAGGATTTCCTGGCCCAAAAGGTGACCGCGGGTTAGATGGCTTAGCTGGTCCTCTGGGGCCCAAAGGAGAAAAAGGCCATGCAGGACTCCCCGGGGTGGTGGGTCCCCCGGGGGCAATCGGCCCACCTGGTTTACCTGGTCCCATGGGTCCACCGGGAGGTATTGGCTTCCCGGGTCTGAAAGGGGAAGAAGGTGCGGGGGGTCCTCAGGGGCAAATGGGTCCCAAAGGTGAACCGGGCCCTGCGGGACTTCCAGGCCAGCCCGGATTTCCGGGAGAGGCCGGCCAGCCGGGTCCCAGAGGGTTACCGGGGCCTATGGGGCCTAAGGGGGAAATTGGCCACAAAGGCTTGCCAGGCCTTCCAGGTGTCCCTGGCTTGCCTGGGGTGAAGGGGGAGGCGGGGCTGCCGGGAGAGCAAGGCCAACAGGGCCCCAAGGGTATCCCTGGAATAATGGGCCCTGGTGGTCCTCTGGGCCCTCCAGGGCTACCGGGATCAAAAGGAGAGATGGGGCCGCCTGGTCTGCCGGGC------------------------------GGACCTGCTGGGCCGCAGGGGAAGCCAGGAGCC---------TACGGGCCTCCAGGACAACCTGGGCAGCCTGGGCAGCCCGGTCCCCCAGGTCCACCTGGT---------------------------------------------------------------------GAGATG------CCAGCGTTCACAGCCGAGCTCACGACACCATTCCCGCCCGTAGGATCCCCAGTGAAGTTCGATAAAATCCTTTACAATGGCCGACTCAGTTACAACCCCCAGACAGGCTTCTTTACCTGTGATATTCCTGGAATTTACTACTTTGCGTATCATATCCACTGCAAAGGTGCCAATGTTTGGGTGGCACTTTACAGGAACAGTGAACCAGTTATGTACACGTACGATGAGTATAAAAAGGGCTTCCTTGATCAAGCCTCAGGAAGTGCTGTTCTCCCTCTTCAACCAGGAGATAAAGTGTATATTCAGCTGCCTTCAGAGCAAGCAGCAGGACTCTATGCTGGCCAATACGTTCACTCATCTTTCTCTGGGTACTTATTGTATCCAATG---------------------------------------------------------------------------------------------------------------------------------------------------------------------------------------------------------------------------------------------------------------------------------------------------------------------------------------------------------------------------------------------------------------------------------------------------------------------------------------------------------------------------------------------------------------------------------------------------------------------------------------------------------------------------------------------------------------------------------------------------------------------------------

>Cm_Col8a1

---------------------------------------------------------------------------------------------GGTGAGAAAGGACCGTCGGGACAGCCTGGCCCAATAGGGCCA---------ATGGGGCCGCCAGGA---------GCACCAGGAATGCCAGGCCAGGGGATTCAGGGACCACCAGGAAAACCGGGTCTCCCAGGTCAACCAGGATTTCCAAGTATTGGGAAGCCCGGGTTGCCAGGAATTCCGGGGAAACCGGGAGGAATTGGAATGCCAGGATACAAAGGTGACCTGGGGCCAAAGGGAGAAAGAGGACCCATGGGACCATCGGGATTGCAAGGGCAACCAGGCCCTCCGGGACTTCCTGGATTTGGAAAACCAGGAGGAGCAGGATTACCAGGAAAACCAGCTCCAAAGGGAGAGCCGGGACACAAAGGATTGCCAGGTCTTCCTGGTCTCCCAGGACCTAAGGGAGATGTAGGAATAGGTATACGTGGTCTCCCAGGGATAAAGGGTCCACCGGGACAGCAAGGAGCACAAGGTCCTGCAGGATTGCCTGGTGTATCCAAGCCTGGATTAAATGGATTCCCAGGAGGACCAGGAATGCCAGGTAAGGCAGGATTCCCAGGGGAACCAGGGGCCCAAGGAATGCCAGGGCCAATAGGCGCTCAGGGGCCCCCAGGAATGCCGGGCATGGGAAAGCCAGGGGTGGATGGACTTCCCGGTCAACCTGGATTTCCAGGGGAAAAAGGTCACAAAGGGCTTCCGGGTTTCCCAGGCCCACCTGGAATGCTGGGGATGGCAAAACCAGGGATTCCAGGCTTAAAAGGCGATCGCGGTCATGGGGGCCCTCCAGGAGCACAAGGAATTCAAGGGCCACAGGGGCCCTCAGGTCCTCCCGGAATTCCTGGTCTGCAAGGTGAACCCGGAGTGCCAGGGCTTCCAGGGCCGATTGGGCCATCGGGCGGCTTAGGTTTCCCGGGAATAAAAGGGGAACAAGGGCCAGCTGGACCTCACGGTCACCAAGGTCCAAAAGGTGAACCTGGTCCAGGGGGATTGCCAGGCCCATCGGGATTTCACGGTAAAGTAGGACAACCTGGTCAAAGAGGGTTTCAGGGGCCAATGGGACCGAAGGGAATGGCAGGACCTAAAGGCCCCCCGGGTTTGCCTGGAGTACAGGGGTTACCGGGATTAAAAGGGATACCTGGGCTTCCTGGGGAGCAAGGCCGTCAAGGTCCTATTGGAATACCAGGCATTTCAGGTCCAGGAGGGCCAATCGGGCCGCCAGGTCCATCAGGACTTAAAGGAGATAAGGGGCAGCCGGGCCTACCGGGATTGCCAGGCTTAGGGAAACCTGGAGTTCCAGGACACGTTGGGCCAACAGGAAAACCAGGCCCT---------GAGGGACTCAATGGAAAACCAGGCCTTCGCGGGCCCCCTGGGCTGCCTGGGCTTCCAGGC---------------------------------------------------------------------GAGATG------CCCGCATTTACCGTTAAACTCACGATACCTTTCCCTCCGGTTGGGTCACCTGTCAAGTTTGATAAAATCTTGTATAACGGCAGGAACAATTATCATCCACAAACTGGCATTTTCACTTGCGAGATACCTGGAATTTATTATTTTTCCTACCATGTTCATTGCAAAGGTTCCAATGTTTGGGTTGCATTATATCTGAACAATGAACCACAGATGTACACTTACGATGAATATAAGAAAGGGATCCTTGACCAGGCATCTGGGAGTTCAGTCCTTAAGCTAATGTACGGAGACCAGGTTTGGATACAGCTTCCATCTGAGCAAGCAGCAGGACTATATTCAGGACAATACGTGCATTCATCCTTCTCTGGATTTTTACTTTACCCAATG---------------------------------------------------------------------------------------------------------------------------------------------------------------------------------------------------------------------------------------------------------------------------------------------------------------------------------------------------------------------------------------------------------------------------------------------------------------------------------------------------------------------------------------------------------------------------------------------------------------------------------------------------------------------------------------------------------------------------------------------------------------------------------

>Sc_Col8a2

------------------------------------------------------------------------------------------------------------------------------------------------------------------------------------------------------------------------------------------------------------------------------------------------------------------------------------------------------------------------------------------------------------------------------------------------------------------------------------------------------------------------------------------------------------------------------------------------------------------------------------------------------------------------------------------------------------------------------------------------------------------------------------------------------------------------------------------------------------------------------------------------------------------------------------------------------------------------------------------------------------------------------------------------------------------------------------------------------------------------------------------------------------------------------------------------------------------------------------------------------------------------------------------------------------------------------------------------------------------------------------------------------------------------------------------------------------------NNA------------------------------------------------------------------------------------------------------------------------------------------------------------------CCTGCTTTCACTGCAATTCTAACAAAGCCATTTCCACCATCAGGGGCGCCCATTAAGTTTGATAGGATTTTGTATAATGGACAAAATGGTTACAATCCAGCAACTGGACTATTCACGTGTCAAATACCAGGTGTCTACTACTTTGCTTATCATGTGCATATCAAGGGAACCAACATCTGGGTGGCACTGTACAAGAACAACGTGCCTGCAACATACACATATGATGAATACAAGAAAGGATACCTTGATCAAGCATCAGGAAGTGCTGTACTGGAACTTAAACAACATGACCAGGTATGG------------------------------------------------------------------------------------------------------------------------------------------------------------------------------------------------------------------------------------------------------------------------------------------------------------------------------------------------------------------------------------------------------------------------------------------------------------------------------------------------------------------------------------------------------------------------------------------------------------------------------------------------------------------------------------------------------------------------------------------------------------------------------------------------------------------------------------------------------------------------

>Sc_Col8a1

------------------------------------------------------------------------------------------------------------------------------------------------------------------------------------------------------------------------------------------------------------------------------------------------------------------------------------------------------------------------------------------------------------------------------------------------------------------------------------------------------------------------------------------------------------------------------------------------------------------------------------------------------------------------------------------------------------------------------------------------------------------------------------------------------------------------------------------------------------------------------------------------------------------------------------------------------------------------------------------------------------------------------------------------------------------------------------------------------------------------------------------------------------------------------------------------------------NATTTAGGACACAAAGGCCCATCTGGTTTACCTGGACGTCCAGGACTACCAGGCTTAAAAGGGGAAATTGGGTTTCGTGGAGAGAAAGGTATCCAAGGTCCTACTGGAATACCAGGCATTTCTGGTCCAGGAGGTCCAATAGGGCCTCCAGGTCTTCCTGGACAAAAAGGTGATAAAGGATTACCAGGGCCACCAGGG---------------------------------------GGACCAACAGGAAAACCTGGTCCA---------GAAGGTATTCAAGGATTATCAGGAGCACCTGGCCCTCCTGGCCCTCCAGGACCTCCGGGC---------------------------------------------------------------GAGATG------------CCTGCATTTACTGCTAAACTGACGACACCTTTCCCACCCGTAGGAACTCCTGTCAAGTTTGATAAAATCCTATACAATGGCAGACAAGGTTACAATCCGCAAACCGGTATTTTCACATGTGAGATACCAGGAATCTATTATTTTTCATATCATGTCCACTGTAAAGGTGCTAATGTATGGGTTGCATTATACAAGAACAATGAGCCACAAATGTATACTTACGATGAATACAAGAAGGGGATTCTTGACCAAGCTTCTGGGAGCTCAGTTCTTGAACTAATGCATGGAGACAAAGTTTGGATGCAACTTCCATCCGAACAGGCAGCAGGACTTTTTTCAGGCCCATATGTACATTCATCTTTCTCTGGATATTTATTGTATCCTATG---------------------------------------------------------------------------------------------------------------------------------------------------------------------------------------------------------------------------------------------------------------------------------------------------------------------------------------------------------------------------------------------------------------------------------------------------------------------------------------------------------------------------------------------------------------------------------------------------------------------------------------------------------------------------------------------------------------------------------------------------------------------------------

>Lc_Col8a2

---------------------------------------------------------------------------GGT------------------GAACCAGGACCTCCAGGAAAACCTGGTCCAATAGGACCT---------CCTGGACCACCAGGA---------CTTCCAGGAAAACCAGGACTAGGTAAACCAGGACAACATGGCCAGCCTGGGTTGCCTGGGCCACCTGGATTTTCTAGCATTGGAAAACCAGGGTTACCTGGACTTCCAGGAAAAGCTGGTGGTAAAGGCAATCCTGGAGCAAAGGGTGACATTGGACATCAAGGAGAGCAAGGATTAAGAGGACTACCAGGGGCACCAGGATTTCCAGGACCATCAGGAATTTCTGTAAATGGCAAACAAGGATTGAAGGGAGCCCGAGGTCCATCAGGTTTCAGAGGAGAGCCAGGACAAAAAGGAGAACAAGGTATTCCAGGAAAAAGTGGCTTGAAGGGTGAGAATGGGAATGGAATGCCAGGATTACCGGGTGTTAGAGGCACAAGTGGTCTACCCGGGCCACCTGGGCAACCGGGCCCTGCTGGAATTGGAAAGCCGGGAATAACTGGATTACCTGGTCCTGTTGGTAAGAAAGGGGATCAGGGACCTTCTGGTGAACCTGGACGTCCTGGTGAACCTGGACTTCATGGGCCACAAGGACCACCAGGTATTAATGGTATAGGAAAACCAGGATTGGATGGAGCACCTGGTATTCCTGGACTACAGGGGCCAAAAGGTGAGCCTGGGTTCCGTGGACTTCCTGGTGTGCCTGGAGCACCTGCATATGGAAAGCCTGGTTTAGTTGGTTTAAAAGGGGACCGTGGGCCCAATGGCTTTCCAGGGTCCCAAGGGATAAAAGGAGAGCCAGGCCTAGATGGAAACCCTGGCGAATTAGGCCCACAAGGTATACCAGGGCCTCCAGGGATTCCAGGTTCAATGGGGCTACCAGGAAAACATGGTCTTCCAGGAATTAAAGGTGAAGTAGGACCTATTGGACCTCCAGGGGTTCCAGGTTTTCAAGGAGATCAAGGACCAAGTGGTTTATCAGGAAAACCAGGTATACCTGGTGAGAGAGGTATACCAGGGCCTCGAGGTCAACCTGGACAGTATGGCCCTAAAGGAGAGCCTGGCCACGTAGGTCTTCCTGGAGCACCGGGAATAGCTGGTAGGAATGGACAAAAAGGAGAACCAGGAATTCTAGGCCAACCAGGTCCAAGAGGTCCATCAGGAATTCCAGGACTACAAGGGCCTCCAGGACCTATTGGACCTCAAGGCTTACCAGGAATGAAAGGAGAACCTGGTCTTCGAGGGCCTCCAGGTGAAGGAAAAATTGGTAAAACAGGACTTCAGGGACCTATGGGGCCACCTGGAAATCCTGGTTCA---------CAAGGTCCACCAGGAGCACCTGGTGAACGTGGTCCTCCTGGTCCACCAGGG------------------------------------------------------------------------------------------CCAGCTTTTACTGCCATTCTTACAACTCCATTCCCTCCATCAGGAGTGCCAATCAAGTTTGATAGGACTTTATACAATGGTCAAAATGGCTATAACCCAGCAACCGGAATTTTTACTTGCCAGTTTCCTGGTGTCTACTACTTTGCTTATCATGTTCATGTCAAGGGAACTAATGTCTGGGTGGCACTTTATAAAAATAACGTGCCTGCAACATACACATATGATGAGTACAAGAAAGGATATCTTGACCATGCTTCAGGAAGTGCTGTGCTTGAACTTAAGGATAGTGACCAGGTCTGGGTGCAGATGCCCTCAGATCAAGCAAATGGACTGTATTCCACTGAATACATCCACTCCACCTTCTCTGGATTTCTGTTGTGTCCCACA---------------------------------------------------------------------------------------------------------------------------------------------------------------------------------------------------------------------------------------------------------------------------------------------------------------------------------------------------------------------------------------------------------------------------------------------------------------------------------------------------------------------------------------------------------------------------------------------------------------------------------------------------------------------------------------------------------------------------------------------------------------------------------

>Lc_Col8a1

------------------------------------------------------------------------------------------------------GGTGAGGTGGGTCCACCTGGAGAGCCTGGACCA---------AGAGGCCCACCAGGA---------CTGCCAGGATTACCAGGCCAAGGCATTCCAGGACCAATAGGTAAACCAGGTCCACCTGGTCAACCCGGATATCCAGGTACTGGGAAGCCTGGGATGCCAGGGATGCCAGGAAAGCCAGGTGGGATAGGATTACCTGGACCTAAAGGTGAGATTGGACCAAGAGGACAAGAAGGACCAAGTGGGATGCCAGGACCACAGGGCCCACCAGGACCTCCCGGACTTCCTGGAATTGGAAAACTAGGTGGACAAGGATTGCCAGGGCAGCCAGGTTCAAGGGGTGAGCCAGGACCCAAAGGACAGCCTGGACTTCAAGGTCTGCCAGGATTGAAGGGGGATAATGGCATAGGGATTCCAGGTTTACCAGGATTAAAAGGCCCAGCTGGCCCACCTGGCCCTCCAGGCCAAGCTGGTCTTCCAGGTATAAGCAAACCAGGATTAAATGGTTTACCAGGTGCACCAGGAGTGCCAGGCAAACCAGGACCTCCAGGTGAACCAGGACCACAAGGTCTACCGGGACAAGCAGGATTTCAAGGACCACCTGGACCTCCAGGTGCAGGAAAAGCAGGTCAGAACGGACTTCCTGGTCAACCTGGATTTCGTGGTGTCAAAGGTGAACAAGGTCTGCCTGGTTTACCAGGATCACCAGGTTTTCCAGGAGTTGCAAAACCAGGGTTTCCAGGACCAAAGGGTGAACGTGGGCCTAATGGATTTCCTGGAGCACCTGGACCCAAAGGTGAAAAAGGGTTTGATGGTGTACCAGGAGTTGGTGGGCTTCCAGGAGAACCAGGCATGCCAGGTCCACGTGGACCCATTGGACCTCCAGGAGGTATTGGTTTCCCAGGACCAAAAGGAGAGGGTGGGCCAATGGGCTTTCAGGGCCCAGTAGGCCCTAAAGGTGAACCAGGTATTCAGGGTCCTCCAGGGCATCCTGGATTCCCTGGTGAGGTGGGGGTACCTGGTCCAAGGGGTTTCCCAGGACCAACTGGACCAAAAGGAGAAGCTGGACACAAAGGCTTGCCAGGTCTCCAAGGAGCTCCTGGATTACCAGGTCTGAAAGGTGAAGGTGGAGCTCCAGGAGAAAAAGGACAGCAGGGCCCGACTGGTATTCCTGGGATTATAGGTCCAGGTGGCCCTATTGGGCCTCCTGGACTTCCAGGGCCAAAAGGTGAGCAAGGTCTTCCTGGTGTACCTGGTGTCCCTGGATTAGGAAAGCCTGGAGCTATAGGACCCCGAGGGCCAATTGGAGAACCTGGTGCT---------CTTGGACCTCCTGGTCCTCCAGGTATGCCCGGTCCACCTGGACTTCCTGGGCCTCCA------------------------------------------------------------------GAGATGCCT------------GCATTTACGGCTCAGCTAACTACACCTTTTCCTCCAGTTGGCGCACCTATTAAGTTCGATAAACTTTTGTATAATGGCAGGCAGAATTACAATCCATTAACTGGTATATTTACATGTGAGATTCCAGGAGTTTATTATTTTTCATATCATATTCATTGCAAAGGTGCTAACGTATGGGTTGCATTATATAAGAACACTGTACCAGTGATGTATACTTATGATGAATACAAGAAAGGATTCCTAGATCAAGCTTCTGGAAGTGCAGTGCTTGAACTGATGCACGGAGACAAAGTATATATCCAGATGCCATCTGAGCAAGCAGCAGGACTTTATGCTGGGCAATATGTTCATTCAGCCTTCTCTGGATATTTATTGTATCCAATG---------------------------------------------------------------------------------------------------------------------------------------------------------------------------------------------------------------------------------------------------------------------------------------------------------------------------------------------------------------------------------------------------------------------------------------------------------------------------------------------------------------------------------------------------------------------------------------------------------------------------------------------------------------------------------------------------------------------------------------------------------------------------------

>Cp_Col10a1

NAA---------------------------TTGCTGCTGCTGCTTTCTCTGACCATTGTCCATGGT---------------------------GGAGAGCAAGGACTTCAGGGTCCACCTGGCCCTGCTGGACCA---------AGAGGGTACCCAGGC---------CCTGCAGGCAAGCCAGGGCTTGGAAGTCAAGGCCCTCAAGGCCCCCCTGGTCCCCCAGGACCACCCGGATTTTCTGCTGTTGGAAAGCCAGGCATGCCAGGTTTGCCAGGAAAGGCAGGGGACAGAGGATTAACTGGTGAAAAAGGAGAGGCTGGACCCCTTGGGCCTGTCGGACCAAGAGGGCCACAGGGGCCACCTGGAATTCCTGGCCCCGCTGGACTTTCTGCTGTTGGCAAACCAGGACCTCAAGGACCACCAGGAGTGCAAGGGCCAAGGGGGCCCACAGGAGAGAAGGGAGAGCCAGGTATTCCTGGTATGAATGGGCTAAAAGGAGAAAATGGATATGGAGTTCCAGGTCGCCCAGGTGACAAAGGGCTTCCAGGACCACAGGGACCCCCAGGCCTTCCTGGACCTGCTGGGTTAGGGAAGCCAGGTGAAAATGGGCTTCCAGGTCAGCCAGGAGCAAAAGGTGATCTGGGTTTACCAGGTGCACCAGGACCAGCAGGTATCCCAGGCCCCCAAGGTCCTCCTGGGGAACCTGGAGCACCAGGAGTAGGAAAGCCTGGAGCAATGGGACCACCAGGAGTAGCAGGGATTCCTGGAGTAAAAGGATTGCCTGGGCCTCCAGGCATGCCTGGATCTTCAGGTCTCCCAGGATTTGGAAAGCCAGGCCTACCAGGTATGAAAGGACACAGAGGGCCTGAAGGCCTCCCTGGTGTTCCAGGCATGAAAGGGGAACAAGGCCCAGTTGGTGTGCCAGGAGAGCCAGGGCCAGCTGGACCACCTGGAAACATGGGACCTCAAGGACTCAGAGGGCTAGCAGGTGAAAATGGCCTACCTGGGCCCAAAGGGGATGTAGGCCCTTCAGGCCCTGCAGGATACCCAGGACCTAAGGGTGACAAAGGCCTACCAGGATTAGATGGAAAACCAGGATATCCAGGGGAGCCAGGTCTTGCAGGTCCTAAGGGGCATCCAGGTTTGTCAGGACCAAAAGGTGACACTGGTCATGTGGGACCACCTGGCCTCCCTGGCCCAGTGGGTGCACCAGGAATTAAAGGAGTACCAGGAATTAATGGTGAGCAAGGCCCAAGAGGACCTTCTGGAATACCTGGTATAAGAGGTCCAATTGGACTTCCAGGCATTCCAGGTGTTCCTGGTGCTAAAGGGGAACCAGGGGCACCTGGATTGCCAGGCCCAGCTGGTATTGCTACAAAAGGTTTGAATGGACCCATGGGGCCACCTGGTCCCCCAGGCCCA---------AGAGGCAATAATGGAGAGCCTGGGCGACCTGGCCCACCAGGTCCACCAGGTCCTCCTGGC------------------------------------------------------------------------------------GCTTTCACTGTCATTCTTTCCAAAGCCTATCCTGCAGCAACTGTCCCTATCAAATTTGATAAAATCCTGTATAACAGGCAACAACACTATGATCCCAGAACAGGAATCTTCACCTGTAGAATCCCAGGACTTTATTACTTCTCTTATCACGTACATGTAAAAGGAACAAATGTGTGGGTTGCGTTATACAAGAACGGCTCGCCAATCATGTACACCTATGATGAGTACAAGAAAGGATACCTTGATCAGGCTTCTGGAAGTGCTGTCATTGATCTCATGGAAAATGATCAGGTCTGGCTACAACTGCCCAATGCTGAATCAAATGGCTTGTATTCCTCTGATTATGTTCACTCTTCTTTCTCAGGATTCTTGTTTGCTCATATGNTAATAACTACCTTTCTAAAGCTA---------------------------------------------------------------------------------------------------------------------------------------------------------------------------------------------------------------------------------------------------------------------------------------------------------------------------------------------------------------------------------------------------------------------------------------------------------------------------------------------------------------------------------------------------------------------------------------------------------------------------------------------------------------------------------------------------------------------------------------------------------

>Ps_Col10a1

---------------------------------CTGTTGCTGCTTTCTCTGAACATTGTCCATGGT---------------------------GGAGAACAAGGACCTCCTGGTCTACCAGGTCCTTCGGGTCCA---------AGAGGACAACCAGGC---------CCACCAGGGCCACCAGGCTATGGAAATCCAGGTCCTCAAGGTCCACCAGGCCCCCCCGGCCCACCAGGATTTTCTGCTGTTGGAAAGCCAGGCTTACCAGGTTTACCAGGAAAACCAGGGGAAAAAGGATTAAATGGTGAAAAAGGAGATATTGGACCTGCTGGTCTCCCAGGACCTAGAGGGCCCCAGGGGCCTCCTGGAATTCCTGGTCCTGCTGGAATCTCTGTTGCTGGCAAGGCAGGAGAACAAGGACCACCAGGAGCACAAGGACCACGG---------------------------GGTATCCCTGGCATAAATGGACAAAAAGGAGAAAATGGATATGGAGTTCCAGGACGCCCAGGTGACAGAGGGCTTCCAGGCCCCCAGGGTCCCCCAGGGCCTCCTGGACTCGCTGCAATAGGGAAACCGGGTGAAAACGGGCTTCCAGGTCAGCCAGGTGTGAAAGGTGAGCAGGGTTTACCAGGAGCTCCAGGACCAGCAGGCATCCCTGGTTTGCAAGGTCTTCCTGGGGAACCTGGACCTGCAGGAATTGGAAAGCCTGGTGCAAATGGACCCCCAGGATTACCAGGGATTCCTGGAGCAAAAGGACTGCCTGGACCCCAAGGTTTGCCTGGATCCTCAGGCCTTCCAGGATTTGGAAAGCCAGGTTTGCCAGGGATGAAAGGACACAGAGGACCTGAAGGTCTTCCTGGTGCTCCGGGAATCAAAGGGGATCAAGGCCCAGCTGGCATTCCAGGAGAACCAGGGCCATCTGGACCACCTGGAAATATGGGTCCTCAAGGACTTAGGGGAATACCAGGTGAAAATGGCCTACCTGGGCCTAAAGGAGAAACAGGACCTGCAGGTCTTATGGGATACGCAGGAGCTAAAGGTGACAGAGGCCTACCAGGGTTAGAGGGAAAGCCAGGTTATCCAGGGGAGCAGGGGCTTGCTGGTCCGAAAGGACCTCCAGGTTTACCAGGCCCAAAAGGGGACAATGGTCATGTGGGGCCATCTGGCCTACCTGGTCCAATGGGTGCACAAGGACTTAAAGGAGAACCAGGATTTAATGGTGAGCCAGGCCCAAGAGGGCCTTCTGGAATACCTGGTATAAGAGGTCCAATTGGGCCACCCGGCATTCCAGGATTTCCAGGCACTAAAGGGGATCCAGGGGCACCAGGATTACCAGGTCCGGCTGGCATTGCCACTAAAGGTTTAAATGGACCCATGGGCCCACCTGGGCTCCCAGGCCCA---------AGAGGCAACAATGGAGAGCCTGGGTTACCAGGCCCTCCAGGTCCACCTGGTCCTCCTGGG------------------------------------------------------------------------GTG------TCAGCTTTCTCTGTCATTCTCTCCAAAGCCTACCCTGGGGCCACTGTCCCCATAAAATTTGATAAAATTTTGTACAATAGACAGCAACACTATGATCCCAGAACAGGAATCTTCACATGTAGGATCCCAGGACTTTACTATTTTTCCTACCACGTACATGTAAAAGGAACACATGTTTGGGTTGCGCTACACAAAAATGGCTCACCCATCATGTACACTTACGATGAGTACAAGAAAGGATACCTTGACCAAGCCTCTGGAAGTGCTGTAATTGATCTCATGGAAAACGATCAAGTCTGGCTGCAGCTGCCCAATGCAGAATCTAATGGCTTATATTCCTCTGATTATGTTCACTCTTCTTTCTCAGGATTCTTGTTCGCTCATATG---------------------------------------------------------------------------------------------------------------------------------------------------------------------------------------------------------------------------------------------------------------------------------------------------------------------------------------------------------------------------------------------------------------------------------------------------------------------------------------------------------------------------------------------------------------------------------------------------------------------------------------------------------------------------------------------------------------------------------------------------------------------------------

>Gg_Col10a1

---------------------------------------------------------------------------------------------GGTGAACAAGGGCCCCCTGGTCCCCCAGGCCCTATTGGACCA---------AGAGGACAACCAGGT---------CCTGCAGGAAAACCTGGGTTTGGAAGCCCTGGACCCCAAGGTCCCCCTGGTCCCCCAGGACCACCTGGATTCTCCACTGTTGGAAAACCAGGCATACCAGGTCTACCAGGGAAGCCAGGAGAAAGAGGATTAAATGGTGAGAAAGGAGAAGCCGGACCCGTTGGGCTCCCAGGAGCAAGAGGGCCACAAGGACCCCCTGGCATTCCTGGCCCTGCAGGACTGTCTGTCCCTGGAAAGCCAGGACCCCAAGGCCCTCCAGGAGCTCAAGGGCCAAGAGGCCTCCCTGGTGAGAAAGGAGAACAAGGTGTTCCTGGTATAAATGGACAAAAAGGAGAAATGGGATTTGGTGTTCCAGGCCGCCCAGGTAACAGGGGTCTTCCAGGCCCACAGGGACCCCAAGGCCTCCCTGGTCCTGCTGGGATAGGGAAGCCTGGAGAAAATGGCCTTCCAGGTCAGCCAGGTATGAAAGGTGACAGAGGTCTACCAGGAGCACGTGGAGAAGCTGGTATCCCAGGCCCCCAGGGTCCACCAGGAGAACCTGGAGAAGTTGGCATCGGCAAGCCTGGGCCAATGGGACCACCAGGACCAGCAGGCATCCCCGGAGCCAAAGGATTGCCTGGACCTGCAGGCCTGCCTGGATCCCCAGGTCTTCCAGGATTTGGAAAGCCAGGATTGCCAGGGATGAAGGGACACAGAGGACCTGAAGGACCTCCTGGCTTTCCAGGACCTAAAGGAGACCAAGGCCCAGCTGGTGTACCAGGAGAACCAGGACCTGCTGGGCCACAAGGAAATATGGGCCCTCAAGGACTCAAAGGCTTGCCTGGTGAGAATGGCTTACCCGGACCCAAAGGTGACATGGGCCCTGTAGGCCCTGCAGGATTCCCAGGAGCCAAGGGTGAAAGAGGTCTACCAGGATTAGATGGTAAACCAGGATATCCAGGTGAGCAGGGTCTTCCTGGTCCTAAGGGACATCCAGGTCTCCCTGGTCAAAAAGGAGACACTGGCCATGCTGGCCCACCTGGCTTGCCTGGTCCAGTTGGACCACAAGGAGTTAAGGGAGTTCCAGGTATTAATGGTGAACCAGGCCCAAGAGGACCTTCAGGAATACCTGGGATCAGAGGCCCCATTGGTCCCCCTGGCATGCCAGGAGCCCCTGGTGCAAAAGGTGAGGCAGGAGCACCAGGACTGCCAGGCCCAGCAGGTATTGCTACAAAAGGTTTAAGAGGACCCATGGGACCACCTGGACCTCCTGGACCT---------AAAGGCAACAGCGGAGAGCCTGGCTTGCCAGGTCCCCCCGGTCCTCCTGGTCCCCCTGGC------------------------------------------------------------------------GTG------TCTGCCTTCACTGTCATTCTCTCAAAAGCCTACCCTGGGGCAACAGTCCCCATCAAATTTGACAAAATCTTGTACAACAGACAGCAACACTATGATCCCAGGACAGGAATCTTTACCTGCAGGATCCCTGGACTATACTATTTCTCCTATCATGTACATGCAAAAGGAACAAATGTTTGGGTTGCACTCTATAAAAATGGCTCCCCAGTCATGTACACTTATGATGAATACCAGAAAGGATACCTTGACCAGGCCTCAGGCAGTGCTGTCATTGATCTCATGGAGAATGATCAAGTGTGGCTCCAGCTGCCAAATTCAGAATCCAATGGTCTCTATTCCTCTGAATATGTTCATTCTTCTTTCTCAGGTTTCCTATTTGCTCAAATC---------------------------------------------------------------------------------------------------------------------------------------------------------------------------------------------------------------------------------------------------------------------------------------------------------------------------------------------------------------------------------------------------------------------------------------------------------------------------------------------------------------------------------------------------------------------------------------------------------------------------------------------------------------------------------------------------------------------------------------------------------------------------------

>Rt_Col10a1.6

------------------------------------------------------------------------------------------------------GGGCCACGAGGTTACCCAGGTCCACCAGGACCA---------CAAGGTCCACCAGGA---------GATCCAGGA---------ATCGGACCGCGAGGGGCTCCTGGCAGCTCCGGGCCACGAGGACCACCAGGACAGTCGTCTGCTGGGAAACCAGGTGCTCCAGGAGCATCAGGAAAGCCAGGTGCAAAGGGATCTCCCGGAGAGAAAGGTGACACAGGAGCTCCTGGGAAACCAGGAGAAAAAGGCAGTACAGGACCAAGAGGACCTCCTGGCCCATCTGGATTATCAATTCCTGGTAAACCAGGCTCCCAAGGGGCACCAGGATCACCAGGAGCA---------CCTGGACCGAAAGGCAAGTCAGGAAGTCCAGGTCAACCAGGCCCAAAGGGAGAAAAGGGATCTGGGGCTCCAGGGGCACCAGGTGAAAAAGGTGCTCCAGGACCAAGAGGGCCACCAGGTCCGTCTGGACCAAAAGGAATTGGAAAAACCGGGCCT---------CCTGGTAAACCAGGTTCCAATGGGGAGAGAGGCGCGCCCGGTTCACAAGGAAAGCCAGGAGCACAAGGCCAGAAAGGGCCACCAGGTCCACCTGGACAATCAAGAAATGGATCCCCTGGACCTAAAGGAGAACCGGGATCACCCGGATCTCCTGGACCAAAGGGCTCACAGGGTCAAAAAGGTTCGCCGGGAGCACCAGGAATGCCAGGCACTGGTAAACCTGGAAATCCAGGACCCAGAGGAGAGCGTGGCCCTGCAGGCTCAAATGGTTATCCTGGAAAAACTGGGAAAAAGGGAGAGCCAGGTCAACCTGGACCACAAGGACCACGAGGACCACAAGGCCCACCAGGCCAGGAAGGTCCAAAAGGGAATCCAGGGCAAAATGGTGCACCAGGACCAAAAGGTAATCCAGGGCCACCAGGTCCACAAGGGCTTCAAGGACCAAAGGGACAGCCAGGGCCAAATGGTGCACCAGGAAAGTCAGGATCTCCAGGACTTCCAGGTAGACCAGGCCCAGAGGGTCAACAAGGAATTCCTGGTCAAAAGGGTGACCCAGGACTATCAGGATCACCTGGTAAATCAGGTAGCCCAGGTTCTCCAGGG---------TCACCTGGGTACCCTGGAAAAGAAGGAATGAGAGGGCCTGCTGGACCACAAGGTCCAAGAGGTCTACCTGGATATCAAGGATCTCCTGGAAATCCAGGCGAAAGAGGGGAACCTGGCCCGCCTGGTCCCCCAGGT---------------------------------------------------------GGA------------------CGGGAAGGACCTCCAGGTCCACCAGGACGTCCTGGTCCACCAGGACCACCTGGAAAAGTGGTTGTGCAATCAGAGAAGCAT------------------------------------------AAAATA------CCAGCATTTACAGCCATTCTCTCTCATTCATTTTCATCGACAGACCAACCAGTGGTGTTTGACAAAATATTAATCAATTCAAATGATAATTATGATCCATCAACTGGGATTTTTACATGCAAAATACCTGGCATCTATCAATTTTCTTATCACATACATGTCAAAGGAGCGAGTGTTTGGGTTGGATTATATAAAAATGAAGAAGCCATAATGTATACATTCGATGACTATAAAAAAGATTACATCGATCAGGCCTCAGGTAGTGCTATAATAAGCTTACGCAAGAAAGACAAAGTTTACATTAAGTTACTGTCAGAAGAATTCAATGGTTTGTATTCATCTGAAAAGAAAAGTTCTTCCTTCTCAGGGTACCTAATTGTTCCATCT---------------------------------------------------------------------------------------------------------------------------------------------------------------------------------------------------------------------------------------------------------------------------------------------------------------------------------------------------------------------------------------------------------------------------------------------------------------------------------------------------------------------------------------------------------------------------------------------------------------------------------------------------------------------------------------------------------------------------------------------------------------------------------

>Rc_Col10a1.4

ATGGATTCA------AAATACATCTGTGCTCTTTTGTTGTTGGTATCGGTGACTCTGGTCTACGGAACAGGA------------------------GAACAAGGACTACGAGGCCCACCAGGGCCACAAGGCCCA---------CATGGCCCACCAGGT---------GCTCCTGGAAAAGATGGCATAGGGATGCCAGGAGCCCCTGGCAAACCCGGGAGACCAGGGGCACCAGGAATGTCATCTATGGGAAAATCAGGGATCCCAGGAGCACCAGGAAGACCAGGTGGTACAGGGGCCCCAGGAGAAAAAGGCGACAGAGGAACCGTCGGAATTCCAGGACCCATAGGCAAAGCAGGACGCATGGGATATCCTGGGCCAACAGGGTTATCTGTTGCTGGTAAACCAGGCCCTCATGGGCCACCAGGTACATCAGGAGCACCAGGTCAACGAGGGGAAAGAGGATTGCCTGGGCCCATGGGTCTTCCAGGGGCAAAGGGGGAAACGGGAATGGGAATCCCTGGGCGTCCTGGTAGCAGAGGGGAAACAGGCTCTCAGGGCCGATCAGGCCAACCTGGACCAGCAGGAATGGGAATAGCTGGTGCTCCTGGTCGTCCAGGTGCACCAGGTGAAAAGGGGGCAATGGGCGCACCAGGTGCTACAGGATATCCAGGCACACCAGGACCAAAAGGGCCAATGGGAAGTCCTGGTATGCCTGGAGTTGGAAAACCTGGAAGTTCAGGTGCACCGGGGATGCCAGGAGCCTATGGAGCCAAAGGTGCCGCTGGTGCCCCAGGTATGACAGGTGCACCTGGACTACCTGGTTATGGAAAACCAGGATTACCAGGCCCCAAAGGAGAGCGTGGCTCAACAGGTGCCACTGGTTACCCTGGTGGCAACGGAAAGCCCGGATCAGTTGGAGCACCTGGAGCACCTGGATCCAGTGGATTACCAGGTCCAACCGGAGCACAGGGCTCAAGAGGCCAGCCAGGTGCAACTGGTGCGACCGGAGAGAAAGGACCAATGGGACCCGTTGGTCAACCTGGATATCCAGGAGCTAAGGGTGGTGTAGGACTTGGTGGTGCCCCGGGTGCACCAGGAATGCCAGGAAGGCCAGGTACACCTGGCCATTCCGGACAACAAGGACCAGCTGGTCCCAAAGGGAGTGTGGGACCTGGCGGTGCACCTGGTAAATCTGGACGCCCTGGCCTTCCAGGTGCTCAAGGACCAGTAGGATATCCCGGGGAAGCAGGGGCAAGAGGAAGTTCTGGACCAGCTGGCCCAAGAGGCCCATCTGGCATTCCAGGTACTCCAGGATCTCCTGGAGAAAAAGGAGATAGTGGACGTCCTGGCCCACCTGGTCCTTCTGGAAATTATTATGGGAAAATG------AGCAATGGTGCAACTGGTGCACCTGGACCA---------GAAGGACCACCAGGCCCTGAAGGTCAACCAGGTCCTCCTGGCCCACCAGGTCCACCAGCAGAA------------------------------------GGCTACATCAAATCAGGAGAG---------------------CCAGCCTTTACTGCTCTTCTTTCCCACTCTTATTACCGTACTGGGGAACCAATAGTATTTGACAAATTGGTGACCAATTCAAACAATAACTATAATCCATCTACTGGAATTTTCACATGTGAAATACCTGGTATCTATCAATTTAGTTATCAGGTGCAAGTCAAGGGGGCAAATGTTTGGGTTGGATTATACAAAAATGATGAATCTGTGATCTACTCATATGACGACTATACAGAAGGTTATATTGATCAGGTATCAGCAAGTGTGATATTATATCTACATGAAAATGACCAGGTCCATGTTCAGCTACCAACAGAAGAGTCTAATGGATTATATTCTTCAGACCTCATGCACTCAGCGTTCTCAGGGTTTCTAATTGTTCATTCA---------------------------------------------------------------------------------------------------------------------------------------------------------------------------------------------------------------------------------------------------------------------------------------------------------------------------------------------------------------------------------------------------------------------------------------------------------------------------------------------------------------------------------------------------------------------------------------------------------------------------------------------------------------------------------------------------------------------------------------------------------------------------------

>Rt_Col10a1.5

ATGGTTTCT------AAGGGAATTGGGGCACTTATACTATCGCTGTCTTTGAACCTGGTTTACGGAACA------------------------GGAGAGCCAGGTCCACCAGGTCCACCTGGATTACCAGGACCA---------ATTGGTCCACCAGGA---------TACCCAGGAAAGCCAGGGTTTGGGCTGCCAGGTCATCCTGGTAAGCCTGGACCACCCGGACCACAAGGACTATCAGCTATTGGAAAACCAGGCGGCCCAGGAGAACCAGGAAAGCCAGGTGTGCCAGGATCTCCTGGCCGAAAAGGGGATAAGGGATCTCAGGGGATGCAAGGACCAAGAGGACCTCCGGGACCTAGTGGACCACCCGGACCAGCTGGGTTATCTGTTATTGGGAAACCAGGACCTAAAGGATCACCAGGTCCTCCAGGAACACTTGGATTTCCTGGAAGAAAAGGGGATCCAGGATACCCTGGTTTACCAGGACCAAAAGGAGATAAAGGGGTTGGAAGTCCAGGACGTCCTGGTGATAAAGGTGCTCCAGGACCACGTGGTCCACAAGGACCACCTGGTCCAGAAGGTAAAGGACTCAAAGGACCCCCAGGTCACAAAGGTGAACCAGGACACAAAGGTGAAAAGGGATCACCAGGGTCCCCTGGACATCCAGGTAAACCAGGCCAAGATGGTCCACCAGGACCACCTGGTAAAGATGGAATTGGGAGGCCTGGAATACAGGGACCACGAGGAGTTCCT---------GGGATGAAGGGTCACCCTGGTCTGCAAGGTTTGCCAGGTTCACCTGGGTTGCCAGGTGTCGGAAAGCCAGGCCTTCCAGGACTCAAAGGACACCCAGGTTCTCCTGGTTTGACGGGAAAGCCTGGAGATAAAGGATCA---------TCTGGAGAACCTGGACCTCGTGGCCCTGTAGGACCACTTGGGTCACCAGGACCAAAAGGCCCAAAAGGCCCACCAGGTAATGTTGGTGCACCAGGAGAGAAAGGTCATCCAGGACTAAGGGGTCCAGAAGGGCCTTCTGGCCCAAAAGGTGAGCCAGGATCAAAAGGTGAGCAAGGAAAACCCGGGCCTCCAGGAAAGTCAGGTGCAGAGGGTAAAAAAGGAGCACCAGGTCCATCTGGTGAAAAAGGCGATAAAGGGCCTGTTGGGCCACGTGGCAAAGCAGGGAGTCCAGGTCCTCAAGGTCCTCAAGGGCCACAAGGGCCTCCAGGTAAACCTGGAGAGAAAGGACATCCTGGATTACCTGGTTCAGTGGGTCTAACCGGGAGTCCAGGTTCTCCAGGACACCCAGGAGTGAAAGGAGATCCTGGGGTCCCAGGACCACCGGGTCCTCAGAGTAAATTTAATGCAAAAATT------ATAAAGGGGCCAAGCGGTCCACCTGGACCA---------AAAGGAGCAATTGGTCCACCAGGCATTCCAGGAGCCCCTGGTCCAGCAGGTCCACCGGGAGAAATTATTATACCAAAAGGAAAATATGCAGGTTATAGTGGTTACATCGATTCAGGTGGCATGGTGAGTCCTGTT------CCAGCATTTACAGCCATTCTTTCTCAGCCATATCCTCACAAAGGGCAACCAATAGTGTTTGACAAGATACTGACCAATTCAAATAACAACTATGATTCATCAAAGGGAATTTTCACATGTGAAATATCTGGTATCTACCAATTTTTTTATCATGTACATGTTAAGGAAGCAAATGCTTGGGTGGCATTATATAAAAATGATGAACCTGTAATGTACACGTATGATGAATATACACCACAATACGTTGACCATGCATCAGGAACAGCTATCTTACATTTGGATGAAAATGACAAAGTGTATGTACAATTACCTGCAGAAAAGTCTAATGGTGTGTATTCTTCTGAATATATATATTCATCATTTTCTGGGTTGTTAATAACACCA------------------------------------------------------------------------------------------------------------------------------------------------------------------------------------------------------------------------------------------------------------------------------------------------------------------------------------------------------------------------------------------------------------------------------------------------------------------------------------------------------------------------------------------------------------------------------------------------------------------------------------------------------------------------------------------------------------------------------------------------------------------------------------

>Rc_Col10a1.3

---------------NATGAAATTGGTGCGCTTCTGATGTCTATGTCTGTAACCCTAGTTTATGGAGTGGGATAT------------------------------------GGACCAGCTGGACCACCAGGACCC---------CCAGGACCCCCAGGCCAAACAGGATATCCAGGCAAGCCAGGTATTGGGCAGAAGGGAGCTCCTGGCGATCCAGGACAACCAGGACCACAAGGACTCACTTTAAAGGGAGTTTCAGGACTTCCGGGATCACCTGGACAACCAGGGAGAATAGGATATCCTGGTTCAAAAGGTGATCCAGGAATTCAAGGGATCCAAGGTCAAAGAGGCAGTTCGGGACCACCAGGAAATCCTGGACCAGCCGGTTTGTCAGTAGTTGGTAAATCAGGTCCTCCAGGGGCAGTAGGATCTCCAGGAGTACCTGGGCTACCCGGACCAAAAGGACACCCAGGTTATCCTGGCCCCGGTGGACAAAAAGGGGAAAGAGGAATTGGCATTCCAGGGCGTTCTGGCGAGAAAGGACTACCAGGTTTGCCAGGGTCACCAGGAATCCCAGGACCAGCGGGACTAAGTGCACCAGGAACTCCTGGTCGTCCAGGGGAACCAGGTAAAAGGGGCTCAATTGGACCACCAGGACCATCAGGATTCACAGGTGCACCAGGCCAAAAAGGTCCACCAGGCCTACCGGGAGATCCTGGAATTGGAAAGCCTGGAGTAAATGGTGCAGCTGGATTACCAGGCCCTCCTGGGCATAAAGGGCACCCAGGTTTGCAAGGCTTGTCAGGGGCACCAGGCTTACCAGGTGTTGGGAAGCCAGGTGAACCGGGATCCAAAGGAGAACGTGGCCTAGTTGGCTATACTGGATATCCTGGGAAAAAAGGAGATATGGGACCAAATGGGAAACCGGGATTTCCAGGATTAGTGGGCCCAGCTGGTATACCGGGATCTGATGGAGCCAGAGGCCTACAAGGGATCCCTGGTGCCTCAGGAGTGAAAGGGCCACCAGGACACATGGGTAGTCAAGGCTACCCAGGATCAAAAGGTGAGAGAGGGCTAACTGGTAGTCCAGGTATGTCAGGATTTCCAGGAAAATCAGGTTCAGCAGGTCCACCAGGATTAATTGGGCCTGCAGGCAGAAAAGGTGATCCTGGGTTAACTGGCCCAACTGGTAAACTGGGAACCCCTGGTGCTCCTGGCCCTCAAGGTCCATTAGGTTTTCCGGGTCCAGTAGGATTGAGGGGGCCTGCTGGAACACCCGGTCACAAAGGCTTACCTGGTTTGCAAGGTGCACAAGGGCTTCCTGGAAATGATGGTGCTCCCGGAACTCCAGGACTATCGGGTCCTCCAGGTATTGTGAGCAGACAATTA------ATTAAGGGGCCACCAGGTGCACCAGGTCAA---------TCAGGAGCAGTAGGTCCTCAAGGTGCACCTGGTCTCCCAGGACCACCAGGTTTACCCGGCGAAATCTATGTACAACCAGAA------------AAG---------------------------------------------CCAGCTTTTACAGCCATTCTTTCTTGGCCATATCCACCAGTAGGTCAACCAATTATATTTGACATGCTAATGACCAATTCAAATAATAATTACAATCCATCATCTGGTGTATTTACATGTGAAATACCAGGGCTTTACCAATTCAGCTATCACATACAAATCAAAGGGGCAAATGTCTGGATTTCATTGTATAAAAATGGAAAACCCATACTACAAACATACGATGCTTACACAACAGGGTATGTTGATCAGGCCTCAGGAAGTGCTATCATACACCTACATGAAAATGACCAAGTCTATTTATTGCTACCTTCAGAGGAAGCCAATGGTTTATATTCATCTGATGAGAAACAGTCATCTTTCTCTGGGTTTTTGATTAGTCCTTCA---------------------------------------------------------------------------------------------------------------------------------------------------------------------------------------------------------------------------------------------------------------------------------------------------------------------------------------------------------------------------------------------------------------------------------------------------------------------------------------------------------------------------------------------------------------------------------------------------------------------------------------------------------------------------------------------------------------------------------------------------------------------------------

>Rc_Col10a1.2

---------------------------------CTGTTGCTATTAACTATCACCTTGGTCAATGGACTTGGATAT---------------------------GGACCACCAGGTCCACCAGGATTACGTGGTCAA---------CAAGGTCCACCAGGA---------TACCCTGGAAAACCAGGCACTGGAGTTCCAGGACCATCAGGTCGTCCAGGGCAACCAGGCCCACAGGGGCTCCCGGGCCTAGGAAAGCAGGGTGTTCCAGGAGCACCAGGAAAGTCAGGTGAAATAGGCTATCCTGGACCAAAAGGGATTATGGGATCACCTGGCATGCAAGGACAGAAAGGCTCAGCAGGTCCAAGAGGATTTCCAGGGCCAAATGGGTTGTCGCTTCCTGGTAAACCGGGTGAACTAGGGCCACGAGGTGCTCCTGGACCTACAGGCCCACCTGGAATAATAGGAAAACAAGGGTATCCTGGTCCAATTGGTGAAAAAGGAGAAAGAGGAGTTGGAATACCAGGGCCTACCGGTGAGAGGGGTACACCTGGACCACCAGGGCCACAAGGAGTTCGCGGTGAAGCAGGACACGGCAAACCAGGATCCTCAGGCCTTCCTGGCAAACCTGGAGAAAAAGGTGAAAAGGGCTTACCAGGTTCACATGGTTACACTGGTAAACCAGGTCAAAATGGCCCACCTGGATTACCTGGACCCCCTGGTATTGGAAAGCCTGGAGTGGATGGCATACCAGGGTTACCAGGATCTCCTGGACCCACTGGTCATCTTGGTCCCCGAGGATTGCCAGGTGAGCCCGGACTTCCTGGTTTTGGGAGAACGGGCCCACCAGGGCTTAAAGGGGATACGGGTGCACCAGGCCCAGCTGGATACCCAGGAGACAAAGGTGAACCAGGTGTTCCAGGCAATCCAGGTGCCTCTGGACTTTTAGGACCATCTGGTCCACGTGGGCCTCAGGGTCTACGAGGTGCACCTGGTGTACCTGGTGCAACAGGAGCTAAAGGGGCAGCAGGACCTGCAGGAACTCAAGGATATCAAGGACCAAAGGGTGACGTGGGTCCCGGGGGTGCCCCAGGAAAATCAGGAATTTCAGGAGAACCTGGCCTGCCTGGGCCACAAGGCTCGCCTGGACCACTTGGCCAAAAAGGGGCCATTGGTCCCACTGGGTCGCCTGGCAAAACAGGAGAAACTGGTTTTCCAGGTCTTCCAGGGCCACCAGGATTCTCAGGTGAGGTTGGAGCGAATGGTCCTCCTGGTCCTTCTGGCCCAATAGGCCCACGTGGTTATCACGGACCCCCAGGCTTCCCTGGAGAAAAAGGAGATCCTGGACCTCCAGGGCCACCTGGACCACCAGGTCTT------------------------------------GGACCACCAGGCCCG---------GAAGGCCCAGAAGGTCCTCCAGGCCCACCAGGGCTCCCTGGTCCACCAGGGCCTCCAGGGGAA------------------------------------------------------------------------------CCAGCTTTCACGGCCATTCTTTCCGAATCTTTTCCAGTAGCAAGGCGACCTATAGCATTTGACAAAATACTAACCAATCAAAATAATGATTATGATCCATCAACTGGAATATTTAGCTGCAAAATGCCAGGTATCTATCAATTTACTTACCATTTGCAAGTCAAAGGGGGAAATGTATGGGTTGGTCTGTTCAAAAATAATGAACCCATAATGTACACATATGATGATTATACAGAAGGTTATGTTGATCAAGCCTCAGGAAGTGCTATAGTACACTTACGAGAAAATGACCAAGTTTATGTTGAGTTACCTTCAGTTGAGTCGAATGGCCTATATTCTTCTGATTATATGAATTCATCCTTCTCAGGATTTTTAATTAGTCAAACTATT------------------------------------------------------------------------------------------------------------------------------------------------------------------------------------------------------------------------------------------------------------------------------------------------------------------------------------------------------------------------------------------------------------------------------------------------------------------------------------------------------------------------------------------------------------------------------------------------------------------------------------------------------------------------------------------------------------------------------------------------------------------------------

>Xt_Col10a1

------------------------------------------------------------------------------------------------GAGCAGGGCCCTCCAGGACCCCCAGGGCCTGCTGGTCCAAGAGGGCTGCCTGGACCCCCAGGG---------CCTCAAGGAAAGCCAGGCTATGGTATCCCAGGTCAACAAGGCGCACAAGGAGTGCCAGGACCACCAGGATATTCATCTATCGGAAAACAAGGTTTTCCAGGCATACCAGGAAAGCAAGGAGAACGTGGAAAACCAGGAGAAAAGGGGGACATTGGGCCAATTGGACTCCCTGGTCTAAGAGGGCAGCAGGGGCCCCCAGGAATCCCAGGTCCGGCTGGAATTTCTACAGCTGGAATCCCTGGTCCACAGGGGGCTGTGGGGCCATCAGGGCCAAACGGCATTCCTGGGTTAAAGGGTGAACCTGGTATTCCTGGCATCAATGGACTCAAGGGACAAAATGGTTATGGAGTTTCCGGTCACCCAGGAGAAAGGGGACTTCCTGGATTATCAGGACCACCAGGGCCTCAAGGTCTTCCTGGAATAGGTAGACCTGGGTTAAATGGGCTTCCTGGGCAGCCAGGGAAAGTAGGTGATCAAGGCTTGCCAGGTGAACAAGGACCACAGGGTCTTCCAGGTCCCCAGGGCCCTTCTGGACAACCAGGACCACCAGGAGTTGGAAAGCCAGGCTTTAATGGTATCCCTGGAATGATTGGCCCACCAGGACCCAAAGGACAACCAGGACTTCCAGGAATGGCAGGCCCTCAAGGCTTGCAGGGATATGGGAAGCCAGGAATGCCAGGCTTTAAGGGGGAAAAGGGACTTGACGGAACACCTGGTATTCCTGGATTAAAAGGAGAACAAGGTTCTGATGGTTATCCAGGGCCGCCAGGGCTACCTGGCCAGCTAGGCATTCAAGGTGTACAAGGACCTAGAGGGATACCAGGAGAAGCTGGTCTGTCTGGGCATAAAGGTGATGCTGGACTAAAGGGTTCTGCAGGCATTCCGGGACCTATAGGCGAAAGAGGTATACCTGGATTAGATGGAAAGCCAGGATATCCAGGTGAACCAGGTCTTGCTGGCCCCAAGGGTCATCTAGGCACACCTGGTCAAAAAGGAGAGAAAGGCATTACTGGGCCACCTGGTCTACCAGGAATTGCTGGTCCTATAGGACCTCGAGGAGAAGCAGGCTACACTGGCGAACAAGGAACTAGAGGAGCCTCAGGCATACCAGGTATGAGGGGGCCAACAGGACCTCCAGGTATACCAGGTCTTCCAGGTCAAAAGGGGGAACAAGGGGCCCCAGGTTTACCAGGCGCAGCTGGCATTGCAGTAAAGGGAATGCAAGGACCAATGGGCCACCCTGGAATTCCAGGCCAA---------AGAGGAATTAATGGGGAGCCAGGTGTACCTGGGCCACCAGGTCCACCTGGTCAGCCTGGCCAGGTTATA---------------------------------------------------------------GTA------TCAGCCTTTACTGCTATTCTAACTAAAGCATATCCATCAGTGGGAATACCCATAAAATTTGACAGAATTCTGTACAACAAACAAAATCATTATGACTCTAGAACTGGAATATTTACATGTCGATTATCAGGACTTTATTATTTTTCCTACCATGTACATGTCAAAGGCACAAATCTTTGGATTGCATTGTACAAAAATGGCAATCCAATAATGTACACTTATGATGAATATAAGAAAGGATACCTTGACCAAGCATCAGGCAGTGCCGTTATAGACTTAGCGGAGAATGATCAAGTGTGGCTTCAGATACCAAATGCAGAGTCCAATGGTTTATATTCATCAGACTATATACATTCATCTTTCTCAGGGTTTTTG------------TGA------------------------------------------------------------------------------------------------------------------------------------------------------------------------------------------------------------------------------------------------------------------------------------------------------------------------------------------------------------------------------------------------------------------------------------------------------------------------------------------------------------------------------------------------------------------------------------------------------------------------------------------------------------------------------------------------------------------------------------------------------------------------------

>Ac_Col10a1

------------------------------------------------------------------------------------------------------GGCCCCCCCGGGACTCCTGGCCCAAGAGGACTC---------CCAGGCCCTTCAGGA---------TCTCCAGGAAAACCAGGATATGGAAGTCAAGGGGCTCCAGGGCCACAGGGGCCTCCAGGACCACCAGGACTTTCAGCTGTTGGAAAGCCAGGTGTGCCAGGCTTACAAGGAAGACCAGGGGACAGAGGATCGTCTGGTGAAAAGGGAGACATGGGACCTGCTGGTCTTCCCGGCCCAAGAGGTCCCCCAGGGGCCCCTGGAATTCCTGGCCCCGCTGGGATTTCTGTTGCTGGCAAA---------CAAGGATTGACAGGGCCACAGGGTCAAAGGGGTGCTCCTGGAGAAAAAGGTGAGCCAGGCATCCCTGGTTTAAATGGACAGAAGGGAGAAACAGGGTATGGGGCTCCAGGTCGCCCAGGGGAGAAAGGTTCACCAGGGCCACAGGGACCTGCAGGGTCACCAGGACTTGCAGGGATAGGGAAGCCGGGAGAAAGGGGATTTCCAGGGCAGCCAGGTATTAAAGGAGATCGGGGGTTTCCAGGTACCACAGGACCAGCTGGCATCCCAGGTCCCCAAGGCCCTCCAGGGGAACGTGGAGAACCAGGAATAGGGAAGCCTGGACCCAGTGGATCACCGGGTTTACCAGGAAGTCCTGGGGCAAAAGGGCTCCCAGGGCCTGTAGGCTTGACTGGACCTTCTGGTCTACCAGGATTTGGAAAACCAGGGTTGCCTGGCATGAAGGGAAGCAGAGGACCCGAAGGTCTTCCTGGCATCCCAGGAGCCAAGGGAGAACAAGGTCCTATGGGAGCCCCTGGGGAGGCAGGGCCATCTGGGCCCCCAGGGAATACAGGCCCTCAAGGGCTGCGAGGTGCACCTGGTGAAAATGGCATACCTGGCCTAAAGGGTGAAAGAGGTCCTGCAGGGGCAGCAGGATTCCCAGGCATTAAAGGAGAGCGTGGTCTACCAGGAGTAGATGGGAAACCAGGATTTTCAGGGGAGCCAGGAACTCCTGGTCCCAAAGGGCAGCCAGGTTTTCCAGGCCCCAAAGGGGATACTGGCCATGCTGGGCCACCTGGCCTTCCTGGACCAATGGGTGCATCAGGACCTAAGGGAGCAGATGGAATTGATGGTGAACCTGGGCCCAGAGGGTCACCTGGAATACCAGGTACAAAAGGACCAGTGGGTCCTCCAGGTATTCCAGGAATCCCTGGCAGCAAAGGAGACACAGGTGCACCAGGATTACCAGGTCCAGCTGGCATTGCTTCAAAGGGTATAGAAGGGCCTATGGGACCTATTGGGCTTCCAGGTGCC---------AAGGGTCACCCTGGACAGCCTGGACTACCAGGTCCTCCAGGTCCACCTGGTCCCCCAGGT------------------------------------------------------------------------GTC------TCAGCTTTCACTGTCATTCTTTCAAAAGCTTACCCTCCATCAGCTGCTCCCATTAAATTTGATAAGATTCTGTACAACAGACAACAGCACTATGACCCCAGGTCAGGAATTTTCACCTGCAGGATACCTGGACTTTACTACTTTGCTTACCATGTTCATGTGAAAGGGACACATGTCTGGGTTGGCCTATACAAAAATGGTTCACCCATCATGTACACATTTGATGAGTACAAGAAAGGATACCTTGATCAAGCTTCTGGTAGTGCTGTTGTTGATCTTATGGAAAATGATCAAGTCTGGCTGCAACTCCCCAACAATGAATCAAATGGCCTCTTTTCTTCAGAGTATGTCCATTCCTCTTTCTCAGGTTTCTTATTTGCACAAATA---------------------------------------------------------------------------------------------------------------------------------------------------------------------------------------------------------------------------------------------------------------------------------------------------------------------------------------------------------------------------------------------------------------------------------------------------------------------------------------------------------------------------------------------------------------------------------------------------------------------------------------------------------------------------------------------------------------------------------------------------------------------------------

>Np_Col10a1

NTG------------------------------------------------------------------------------------------GGTGAACAAGGGCCACCGGGTCCTCCTGGTCCAGTTGGCCCA------------GGGCCTCCAGGA---------CCTCCAGGAAAACCAGGATATGGGGCCCCAGGGCCACAAGGAGCTCAAGGAGTGCCTGGGCCACCAGGATTCACCTCCATTGGAAAACCTGGTCAACCAGGCATACCTGGTAAGCAGGGGGAACGTGGATATCAAGGAGATAAAGGCGACACTGGGCCTATAGGACTACCAGGACCAAGAGGTCAGCAAGGACCACCGGGATATCCAGGACCTGCTGGAATTTCTGCTGTTGGTACACCAGGTCAACACGGCATAGTAGGAAACCCTGGGGCAAGAGGTGTACCTGGATTTAAGGGTGAACCTGGCATGCCAGGAATAAGTGGAGTCAAAGGACAAGATGGATATGGAATTCAAGGTCAACCAGGAGAAAGAGGTTCACCTGGTTTGCCCGGGCCACCTGGGCCACAAGGTCCTCCTGGAATAGGCAAACCCGGCATAAATGGTCTTCCTGGACAGCCAGGAAAATTAGGTGATAGGGGTTTACCAGGTGAATCAGGAATACAAGGTTTACCGGGACCCCAAGGCCCACATGGTCAGCCAGGGGCACCAGGTATTGGTAAACCTGGAATGAATGGTACGCCAGGATTGCTGGGGCCTTCTGGACCTAAAGGACAGCCAGGACTACCAGGCATGCCTGGTCCTCAAGGAATGCAAGGTTATGGAAAGCCAGGCTTACCTGGAGTAAAAGGACAAAGGGGGCCTGAAGGGATTCCTGGTGTTCCCGGAATTAAAGGTGATCAGGGACCATTAGGTCTTCCAGGGCCGCCGGGATTACCAGGGTTGCCAGGAAATGGAGGTATACAGGGACACAGAGGGATTCCAGGAGAAGTTGGCTTTCCAGGACATAAAGGTGAGGTTGGAGCAAAGGGGTTTCCAGGAGCTCCTGGTCCAAATGGTGAGAGAGGTATTCCAGGAATAGATGGAAAAACAGGATATCCAGGTGAACCAGGGCTTGCTGGTCCCAAAGGGCCACCAGGAATTGCAGGACAAAAAGGAGAGAAAGGGTTAGTAGGACCACCTGGTACACCTGGAGCAACTGGTCCAGCAGGTCCGAGAGGAGAAATGGGTTACAGTGGAGAACAGGGGCCAAGAGGGGCTACAGGAATACCAGGTATGAGGGGGCCATCAGGAGCACCAGGAATTTCAGGTCCACCTGGTCAGAAGGGGGAACAGGGCTTCCGTGGCCTACCAGGTCCAGCTGGCATTGCAACAAATGGTATACAAGGACCAATAGGACCTCCTGGAATTTCTGGTCCA---------AGAGGAATCAATGGTGAGCCAGGATTGCCTGGTCAACCGGGTCCACCAGGCCCACCAGGTCAGGTAATA---------------------------------------------------------------------------GCATTTACTGCTGTTCTTTCCAAAGCCTTTCCAGCAGTGGGAGTACCTATAAAATTTGATAAGATTTTATATAACAGACAAAATCATTATGATGCTCAAACTGGAATATTTACATGCAGAATACCAGGACTATATTATTTTGCTTACCATGTGCATGTAAAAGGCACACATATTTGGGTGGCACTATACAAAAATGGTACACCCTTAATGTACACATATGATGAATATAAGAAAGGATACCTTGACCAGGCATCGGGAAGTGCTGTCATAGACCTAACTGAAAATGACCAAGTTTGGCTCCAATTACCCAGTGCAGACTCCAATGGCTTATATTCTTCTGACTACATACATTCCTCTTTCTCAGGATTTTTA---------------------------------------------------------------------------------------------------------------------------------------------------------------------------------------------------------------------------------------------------------------------------------------------------------------------------------------------------------------------------------------------------------------------------------------------------------------------------------------------------------------------------------------------------------------------------------------------------------------------------------------------------------------------------------------------------------------------------------------------------------------------------------------------

>Cm_Col10a1.6

ATGGTTTCA------AACCAAATCAGCACACTCCTACTCTTGCTTTCTCTGAACTTGGTTTATGGAATGGGATAT---------------------------GGATTAAGAGGAGAGCCAGGTCCCCCAGGCCCA---------CCTGGCCCACCAGGT---------TATCCAGGACAGACAGGTGTTGGAATTTCAGGACCTCCCGGTAAGCCTGGAGCACATGGACCACCGGGAATGTCGGTTGCAGGAAGACCAGGAATACCAGGAGCACCAGGAAAATCAGGTGAAAGAGGAGCTCCTGGGGAAAAAGGTGACTCAGGAAGTCAAGGACCACAAGGAGAAAAAGGCAGTCCAGGATCCAGAGGATTTCCTGGAGCACCTGGAAGGTCATTTTCTGGAAAACCAGGTGCCCAAGGTGCACCGGGTCCTCCTGGAGAAGCAGGAGCACCAGGAGAAAAGGGAGACCCAGGGTACGCAGGTGAGCGTGGGCCGAAAGGGGAGAGAGGGTCTGGATCTCCTGGGAATCCAGGATCAAGAGGTTCTCCAGGAGCAAAAGGGCCTGCAGGACCTGCTGGACCTGCAGGATTAGGAAGTCCTGGGCACATTGGTCTTCCAGGTAAGCCAGGTGCCAATGGTCAAACAGGCCCAGCGGGTTCACGTGGAGCACCAGGGGCACAGGGAATGAGAGGGTCAACAGGACTACCAGGACTACCGGGAAGTGGAAAGCCTGGAGCAAATGGAAAACCAGGGTCACCAGGAACTCCTGGAGCTAAAGGACCGTCTGGTGAAAAAGGTTCGACAGGTTCACCTGGACGACCAGGTTTTGGAAAACCAGGAATGCCAGGACCCAAAGGACAGCCTGGTTCTGCTGGTCCCACTGGATACCCAGGAGAGAAGGGGGAGAAAGGAGAGGCAGGTCGACCAGGATCTCCTGGACACTCAGGAGCAGTTGGACCAGGAGGTCCACAAGGTCCAAGAGGTGTATCAGGAGCAGCTGGTGAAAAAGGAGCAAAAGGCCATCCAGGACTTCCAGGCTTGCGAGGATACCCGGGTGAAAAGGGCGAATCAGGACCTGGTGGTGACCCAGGAAAATCAGGGTCTCCTGGACAGCCAGGCTCGCCGGGTCGAGGAGGATCACCTGGACCAATGGGCCTGAAGGGTAGCTCAGGATCTCCCGGGTCACCTGGTAAATCGGGTGGTCCTGGTCCTCCAGGGTTTCCTGGACCATCAGGTTATCCTGGGAAAAATGGCCAAAGAGGGACTAATGGATCACCTGGTGGAAGAGGTCAAGCTGGAGCCCAAGGAGCTACAGGATATCCTGGAGAAAAGGGAGATACTGGACAGCCAGGTCCCCCAGGTCCCCCAGGT------------------------------GGGCCACGAGGTCCTCAGGGGGCA---------CAAGGACCAGAGGGGCTCCCGGGTGTACCTGGACTGCCTGGTCCACCAGGACCACCAGGAGAAATGATTGTGCAGCCAAACAAA---------------------------------------------------------CCAGCATTTACAGCCCTACTTTCTCGTCCATACCCACCAGCAAGGCAACCAATAGTCTTTGACATTATAGTGACCAATCAAAACAATAACTATGATGAATCAAGTGGAATTTTCACGTGTGAAATATCAGGCATCTACCAATTTATTTATTATTTGAAAGTCAAGGGAGCAAATCTTTGGGTTGGGTTGTTCAAAAATGATGAACCTATAATCTACACCTATGATGACTATGCAAATGGATTTGCTGATCAGGCTTCAGGAAGTGTTATATTACATCTGGAGGAAAATGATCAAGTGTATCTGAAGTTACCCTCAGATGATTCGAACGGCTTGTATTCTTCT---------------------------------------------------------------------------------TGA------------------------------------------------------------------------------------------------------------------------------------------------------------------------------------------------------------------------------------------------------------------------------------------------------------------------------------------------------------------------------------------------------------------------------------------------------------------------------------------------------------------------------------------------------------------------------------------------------------------------------------------------------------------------------------------------------------------------------------------

>Hs_Col10a1

---------------------------------TTGCTGCTAGTATCCTTGAACTTGGTTCATGGA---------------------------------------------GGTCCACCAGGCCCTGCTGGACCTCGAGGGCACCCAGGTCCTTCTGGA---------CCACCAGGAAAACCAGGCTACGGAAGTCCTGGACTCCAAGGAGAGCCAGGGTTGCCAGGACCACCGGGACCATCAGCTGTAGGGAAACCAGGTGTGCCAGGACTCCCAGGAAAACCAGGAGAGAGAGGACCATATGGACCAAAAGGAGATGTTGGACCAGCTGGCCTACCAGGACCCCGGGGCCCACCAGGACCACCTGGAATCCCTGGACCGGCTGGAATTTCTGTGCCAGGAAAACCTGGACAACAGGGACCCACAGGAGCCCCAGGACCCAGGGGCTTTCCTGGAGAAAAGGGTGCACCAGGAGTCCCTGGTATGAATGGACAGAAAGGGGAAATGGGATATGGTGCTCCTGGTCGTCCAGGTGAGAGGGGTCTTCCAGGCCCTCAGGGTCCCACAGGACCATCTGGCCCTCCTGGAGTGGGAAAAAGAGGTGAAAATGGGGTTCCAGGACAGCCAGGCATCAAAGGTGATAGAGGTTTTCCGGGAGAAATGGGACCAATTGGCCCACCAGGTCCCCAAGGCCCTCCTGGGGAACGAGGGCCAGAAGGCATTGGAAAGCCAGGAGCTGCTGGAGCCCCAGGCCAGCCAGGGATTCCAGGAACAAAAGGTCTCCCTGGGGCTCCAGGAATAGCTGGGCCCCCAGGGCCTCCTGGCTTTGGGAAACCAGGCTTGCCAGGCCTGAAGGGAGAAAGAGGACCTGCTGGCCTTCCTGGGGGTCCAGGTGCCAAAGGGGAACAAGGGCCAGCAGGTCTTCCTGGGAAGCCAGGTCTGACTGGACCCCCTGGGAATATGGGACCCCAAGGACCAAAAGGCATCCCGGGTAGCCATGGTCTCCCAGGCCCTAAAGGTGAGACAGGGCCAGCTGGGCCTGCAGGATACCCTGGGGCTAAGGGTGAAAGGGGTTCCCCTGGGTCAGATGGAAAACCAGGGTACCCAGGAAAACCAGGTCTCGATGGTCCTAAGGGTAACCCAGGGTTACCAGGTCCAAAAGGTGATCCTGGAGTTGGAGGACCTCCTGGTCTCCCAGGCCCTGTGGGCCCAGCAGGAGCAAAGGGAATGCCCGGACACAATGGAGAGGCTGGCCCAAGAGGTGCCCCTGGAATACCAGGTACTAGAGGCCCTATTGGGCCACCAGGCATTCCAGGATTCCCTGGGTCTAAAGGGGATCCAGGAAGTCCCGGTCCTCCTGGCCCAGCTGGCATAGCAACTAAGGGCCTCAATGGACCCACCGGGCCACCAGGGCCTCCAGGTCCA---------AGAGGCCACTCTGGAGAGCCTGGTCTTCCAGGGCCCCCTGGGCCTCCAGGCCCACCAGGT------------------------------------------------------------------------GTG------TCTGCTTTTACTGTTATTCTCTCCAAAGCTTACCCAGCAATAGGAACTCCCATACCATTTGATAAAATTTTGTATAACAGGCAACAGCATTATGACCCAAGGACTGGAATCTTTACTTGTCAGATACCAGGAATATACTATTTTTCATACCACGTGCATGTGAAAGGGACTCATGTTTGGGTAGGCCTGTATAAGAATGGCACCCCTGTAATGTACACCTATGATGAATACACCAAAGGCTACCTGGATCAGGCTTCAGGGAGTGCCATCATCGATCTCACAGAAAATGACCAGGTGTGGCTCCAGCTTCCCAATGCCGAGTCAAATGGCCTATACTCCTCTGAGTATGTCCACTCCTCTTTCTCAGGATTCCTAGTGGCTCCAATG---------------------------------------------------------------------------------------------------------------------------------------------------------------------------------------------------------------------------------------------------------------------------------------------------------------------------------------------------------------------------------------------------------------------------------------------------------------------------------------------------------------------------------------------------------------------------------------------------------------------------------------------------------------------------------------------------------------------------------------------------------------------------------

>Cm_Col10a1.5

ATGGCTTTA------AAAGAAACAAGTGCTTTTCTGCTGTTGCTGTCTATTACTCTGGTCCGTGCAACAGGATAC---------------------------GGAGAGCCAGGACCACCAGGCCCCCCAGGTCCC---------CCTGGAACACAAGGA---------TACCCAGGAAAGTCAGGGTATGGGATGCCAGGACATCCTGGTAAACCTGGACCACGAGGGCCACAAGGACTATCAGCTATGGGGAAACCAGGCATTCCAGGAGCCTCAGGAAAGCCAGGTGTACCAGGAAATCCTGGACAAAGAGGTGACAAGGGATCCCAGGGGAGTCCAGGGCCACGAGGTCCCCCAGGAATCAAAGGAACTCCTGGGTCAAATGGGCTATCTATCGTTGGCAAGCCAGGTGCTAAGGGATCGTCAGGTTCTCCTGGAACAATAGGATTCCCTGGAAGAAAAGGAGACCCAGGGTATCCAGGTTTACCAGGGTCAAAAGGGGCAAAGGGATATGGAGTTCCCGGGTCTCCTGGTAACAAAGGTCCTCCAGGACTACAAGGACCAAAAGGAAATCCAGGGCCGACAGGTGTAGGATACCCAGGACCTCCTGGGTCTCCAGGTGAACCAGGTAAAAATGGTGAAAAGGGGAAGCCAGGGTCATCTGGGCAAGCAGGCATTCCAGGACACAAAGGCCTTCAAGGCCCACCAGGAATACCGGGAACTGGAAAACCTGGATCCAATGGAGCAAAAGGATCACCAGGATCTCCTGGGTCCAGGGGCAGTTCAGGTCCACAAGGTGTGCCAGGGGCACCTGGAGTGCCAGGTATAGGAAGACCAGGTGAACGAGGATCTAAAGGAGAGCCTGGGTCTGCAGGTAAGATTGGAAAACCTGGCGAGAATGGAGAGAAGGGATCACCTGGCAAACCTGGAGCTCCTGGATCACCAGGATCATCTGGTCCACAAGGACCACGTGGCCCAAAAGGTCAACCAGGTGCAAATGGTGCGACTGGAGAAAAAGGTCATCCAGGACTGAAAGGTCCATCAGGAAATCCAGGCTCAAAGGGTGAGCCAGGACCACGTGGTGCCACAGGAAAACCAGGATCTACCGGAGACAAAGGGGAACCGGGTTCAAAAGGAGAAACGGGACCAGTCGGCAAAAAGGGCAATGCAGGACCAGCTGGGCCACCAGGCAAACCAGGTTCTCCAGGTGCTACAGGA---------CCAATGGGATATCCAGGTGAAATGGGAAAGAGTGGAGCTCCTGGATCACCTGGTGCGAAAGGGTCACCTGGATCCCATGGTGCCCCGGGAATTCCCGGAGAAAAGGGAGATCCGGGTATTCCAGGACCACAAGGTCCTCCAGGTGCCTTTAATGGAAAAATT------GTTAAGGGGCCACCAGGAGCACCAGGACCG---------GGAGGAACAAGAGGATCACCAGGCCACCCAGGACAGCCTGGCCCACCAGGACCACCGGGAGAAATGATTATGCAACCAAGTAAA---------------------------------------------------------CCAGCTTTTACAGCAATTCTTTCTCATCCTTACCCACCCACAGGAAAACCAATAGTTTTTGACAAAGTACTGACGAATGAAAATGAGAACTACGATTCATCAACTGGGATTTTCACATGTGAAATATCAGGCATCTACCAATTTGCCTATCATGTACAAGTCAAGAGTACAAGTGTTTTGGTTGGGTTATACAAAAACAATGAACTTGTAATGATTACTTATGATGACTATACAAAAGGATATGTTGATCAGGCTTCTGGAAGTGCTATATTACACCTGGAGGAAGATGACAAAGTCTATTTACAGTTGCCTTCAGAGGAATTTAATGGTTTATATTCCTCTGATGAAATTTATTCATCCTTCTCTGGGTTTTTAATTAAATCATCT---------------------------------------------------------------------------------------------------------------------------------------------------------------------------------------------------------------------------------------------------------------------------------------------------------------------------------------------------------------------------------------------------------------------------------------------------------------------------------------------------------------------------------------------------------------------------------------------------------------------------------------------------------------------------------------------------------------------------------------------------------------------------------

>Ol_Col10a1a

---------------------------------------------------------------------------------------------GGTGAACCAGGTATTCCAGGAGAGCCTGGAGCTGAGGGGCCT---------CCTGGCCCACCAGGT---------CCCCCAGGAGAGAATGGCTTTGGTGAGCCTGGGCCCCAAGGACCTCCTGGGCCTCCTGGACCTCCTGGCCGATCAATTGCTGGTAAGCCAGGATCTCCAGGTGGACCTGGAAAGCCTGGCTTTCCTGGAGCAAATGGTGAAAGAGGGGAGACTGGAGCCACTGGTCCACAGGGGCCAAGAGGACAACCAGGATCTCCAGGAATCCCAGGACCTGCAGGGTTGTCTGCCACCGGAAAGCCTGGACCTGCTGGTCTTCCTGGATCAGTTGGACCAAGAGGAGAACCTGGTCTCAAAGGACATCCAGGTGTGCCTGGATTGCCAGGTCCTAAGGGTGATAGAGGGGTAGGAGCTCCAGGACCTCAGGGTGAGACTGGAGCTCAGGGACCTATGGGCCCACCAGGAGCACCAGGTGCAGCTGGAATTGGAAGGCCAGGAAAACCAGGAGCACCAGGTGAATCAGGAAAGCCAGGAAGTCCAGGTCTTGATGGTGCCCCTGGCCCCATGGGACCTCAGGGACCTAAGGGACACACTGGTGCCCCTGGG------------GGTAAACCAGGTGAGAATGGTGCTCCAGGTCTGCCTGGTTCTGCTGGACCAAAAGGTCATCAGGGACCTGCTGGAGCCCCTGGTTCCCCAGGTGTGCCAGGATATGGAAAACCAGGAGTAAATGGAGAGAAGGGAGAGAGGGGAGCTTCCGGTAGTCCAGGTGCTACAGGTGCTAAGGGTGAGCAGGGTCCAACAGGATATACTGGTGCTACTGGTGCAACTGGTCCTACTGGTCCTACAGGGCCTCAAGGTGAAAGAGGTTTCCCAGGCCAGCCTGGTGCTGTTGGGCCTAAAGGTGACACAGGTGCTACTGGACCTCAGGGGCTTAAGGGGCATAAGGGTGATCAAGGAGCTCAGGGTTTTCCTGGCAAGCAAGGCTATCCAGGTGCAGCTGGTCCTCCTGGATCCAGAGGGGCTACTGGACCACAAGGTGACAAAGGTCACACAGGTGCCCCAGGTACCCCAGGTGCTCCAGGTATTCCAGGTCCCGCTGGACCAAAAGGTCACCCTGGCCGTCAAGGTGAGCCTGGTTCCCCTGGATCTGATGGTGCTCCTGGTCCCAGAGGGCCTTCTGGCCCACAGGGTCCTTCAGGTCCTGCTGGCCTCAAGGGACACCCAGGTCTCCCTGGTGCTCCTGGTCCTGCTGGTTTGGCTGCTAAGGGTCTTCCTGGACCTCAGGGTCCCCCTGGTGTGCCCGGTGAG---------CCTGGGACAGACGGAGAACCTGGCCCTGCTGGTCCCCCTGGACCCCCTGGACCTCCTGGTGAG---------------------------------------------------------------------------------GCTTTCACAGCAGCTCTAGCCAATCCCTACCCCCCTGCTGGCAGCCCCATTAAGTTCGACCAGATTGTGTACAATGCTGAGAATCACTATGACCCTGAGACCGGCATCTTCACTTGCCAAGTTCCAGGTGTTTATTATTTCTCTTACGGTATCCATGTAAATGGAAATCATGCCCTGGTGGCTTTGTACAAGAATGGTCAGCCCATTGTGTTCACCTATAGTGAGTACAACAAAGGCTTCCTGGACCAGATGTCTGGCAGTGCTGTCCTCTTGCTTGATGTGCAGGACACAGTCTACATCCAGATCCCTGATGATGAGGCCAATGGTGTCTTTGCTGCTGAGAATGTCCACTGCACTTTCTCTGGGTTCCTGATTGCTTCAACG---------------------------------------------------------------------------------------------------------------------------------------------------------------------------------------------------------------------------------------------------------------------------------------------------------------------------------------------------------------------------------------------------------------------------------------------------------------------------------------------------------------------------------------------------------------------------------------------------------------------------------------------------------------------------------------------------------------------------------------------------------------------------------

>Rc_Col10a1.1 

------------------------------------------------------------------------------------------------------GGAGTCAGAGGCCCTCCAGGATTACCTGGACCA---------AGAGGTCCACCAGGA---------CAAAATGGC------------GGGCCACCAGGTATGCCTGGATTAGATGGACACCAAGGAATACAAGGAGTATCAACTGTGGGAAAAGCAGGAAATCCAGGATTACCAGGAGTAAAGGGTAAACAAGGACCTTGTGGAGAAATTGGTGACATAGGCCCTCAAGGATTACATGGACTGGATGGTGTGCAAGGACTACATGGTGCTCCGGGTACAACTGCAATACCACAAAATGGTGAGCCAGGTTCCCAAGGACCGCCAGGTTTTCCAGGACCAGAAGGCAAAAATGGAACAAATGGAGAACCAGGGTTTTCAGGTTTGCGTGGAGAAGAAGGCAATATTGGGGTTGGTCTGCGTGGTATCACAGGAAAAAAGGGTTACTCAGGGCCACGAGGTAATTCAGGACCTCCTGGAGAAGGAATTGCAGGAACACCAGGAACGCCTGGTACTCTTGGCAGTGTGGGAGAGAAAGGTGATATAGGGAACTCTGGTGATCCTGGAAGTCCAGGACTTCCAGGCGAAAGAGGAATACAAGGCCCTTCTGGTATA---GCGATCACAATAGCAGGAGCAGATGGTAAACAAGGCGTGGAAGGGCTTCCTGGGATAAGGGGCCAACCAGGCCCAAAGGGTGTAAATGGTAAACCTGGCTCACCAGCTATTGGGGGACCAGGTTTGCCAGGTGTTAAGGGTGATCCTGGCCCCAGG---ATCTTTGGTAATACTGGTGAGAAAGGAGATCCAGGAGTAAATGGAGAACTTGGTGTTTCAGGACTCAACGGTGCACCGGGGCCTATAGGTCCAGTAGGAGAGCAAGGTTTTTCAGGCTCAAACGGCAATCCAGGGCTTTCAGGAGATCCTGGGGGAATGGGGCTGCAAGGAATTCCTGGAATACAAGGTGAGGAAGGACCATCAGGTTCTCCCGGAGTAGCAGGAATTCCAGGAGAAGAAGGTCTCCGAGGGCCACAAGGACCACAAGGACCACCTGGTCCACAAGGTGATGAAGGACCCAGGGGTAGAGATGGCGAGTTGGGAATAAGAGGCCTTCCTGGTTTTCAAGGGCCTTTGGGTCAGTGTGGTTTTAATGGATTGGAGGGACTTTCTGGAATTATTGGTGATCGAGGTTTAACTGGGCCTCGAGGTCTTCCGGGGCACAAAGGAAACCAAGGAGATGCAGGTCCACCTGGTCCATCAGGA------------------------------------------------GGGTCACCAGGACTT---------CAAGGCCCCCCTGGCCCACCAGGGCCACCAGGGCCACCAGGGCCACCAGGT------------------------------------------------------------------------------------------------TTTAAAGCTATTCTCTCTGTACCATACTCTACACCAGGATTGCCAATTGTTTTTGACAGAATACAATTCAATCAAGACAACATCTATGATCCAGAAACCGGAGTTTTTACATGTCAGGTACCTGGCATCTACTATTTCTCATATCATGTCCATGTCAAAGGCAAAAGTCTTCAAGTTGCATTATATAAAAATGGCAACCCAATTCTATACACATATGATGATTACAAAGAAAGAAAGATCGATCATGCCTCAGGGGGTGTTGTACTGCAGCTTCAAGAAGTAGATCAAATATATTTGCAGTTGCCTTTAGAAAAGTTTAATGGTTTATATTCCTCCAATATAATGCAGTCGTCCTTCTCAGGATTTCTGATCCACCAAACCAATCCAATGCAA---------------------------------------------------------------------------------------------------------------------------------------------------------------------------------------------------------------------------------------------------------------------------------------------------------------------------------------------------------------------------------------------------------------------------------------------------------------------------------------------------------------------------------------------------------------------------------------------------------------------------------------------------------------------------------------------------------------------------------------------------------------------

>Dr_Col8a1b

---------------------------------------------------------------------------------------------GGACAGAAAGGTCCTCCTGGAGAGCCCGGTCCGATAGGGCTT---------CAAGGGCCTCGGGGC---------CCTCCGGGACTTCCTGGTCATGGTATCCCAGGGCCTACAGGTAAACCTGGTCCTCAGGGCCCACCAGGCCTTCCTGGAATTGGAAAGCCAGGTATGGCAGGTTTGCCCGGAAAACCAGGAGGTATAGGTTTACCAGGGCCAAAGGGTGAGTTAGGACCAATTGGTGGTGAAGGACCAATAGGACTACCAGGACCTCCAGGTCTTCCGGGGCCACATGGCTTGCCAGGTGTGGCGAAACCAGGGGGACAAGGACTCCCTGGACAACCTGGCCCTCGGGGTGAACCTGGACAAAAGGGCTTCCCTGGCATCCCTGGCCTCCAAGGGCCAAAAGGTGAGAATGGTTTTGGTCTCCCAGGATTGCCAGGCGTAAAGGGACTTCCAGGATTGCCTGGACCACCAGGACAAGTTGGACTACCAGGAATTGGCAAACCAGGACTGAATGGACTACCTGGGGTTCCTGGGGGGCAAGGTAAACCTGGTGCACCTGGAGAACCAGGGCTAGCTGGAGTACCTGGGGAGAGAGGACAAATTGGACCACCGGGATTGCCAGGCTTTGGCAAACCAGGTTTAGATGGCTTACCAGGGAAACCAGGTCTACCAGGTGGAAGGGGCGAGCCAGGTCAAACGGGTTTAACTGGGGGTCCAGGCTTGCCTGGATTTGGCAAGCCTGGTTATCCTGGCCCTAAAGGTGAAAAAGGGCATGGTGGATTGCCTGGGCCAATAGGCCCAAAAGGTGAAAAAGGTCATGGTGGTCTACCTGGAATGATTGGACTGCAAGGGCCAAGTGGCCTCCCAGGTCCTCCAGGTCTTATGGGACCCCCTGGAGGCATTGGATTTCCTGGTCCAAAAGGAGAAGGTGGTGCAGTGGGACCAAAAGGACTATTGGGTCCAAAAGGTGAACCAGGACCTCAAGGTCTTCCTGGCAAGCCAGGATTCCCAGGAGAATTGGGGCAACCAGGACCTAGAGGTTTAACTGGTCCCTTAGGACCAAAAGGTGAAAGTGGACACAAAGGCTTACCCGGGCTGCCTGGAGTGCCTGGAAAGCCTGGTACAAAAGGAGAACTTGGATTTCCAGGTGAGAAAGGTCATCCAGGGCCTATGGGAATACCAGGATTAATAGGTCCAGCAGGACCAATAGGCCCTCCTGGTCTACCTGGTCCAAAAGGAGAATATGGACCACCAGGAAAACCTGGA------------------------------GGCCCAACAGGTCCTGCTGGTATACCTGGACCG---------AGTGGGCCCCATGGTCCGCCTGGAATACCTGGTCCTCCTGGCCCACCTGGGCTACCTGGA---------------------------------------------------------------------GAAATG------CCTGCATTTACAGCTCAGCTGACAACCCCATTTCCCCAAGTTGGACAACCTGTTGTCTTCAACAAAATTTTGCATAATGGAAACCAAAATTACAACTTGCAAACTGGCATCTTCACATGCAAAATACCTGGAATTTACTACTTTGTCTACCATGTTAATTGCAAAGGAAACAATGTATGGGTGGGTTTATACAGAAACAATGAGCCAGTTATGTATACATATGATGAATACAAGAAAAGTTACCTGGATCAGGCATCAGGGAGTGCTGTACTGCCCTTAAACTTTGGAGACACTGTTCACGTTCAGTTACCATCAGAGCAAGCAGCAGGACTTTATGCTGGTCCTTACGTCCACTCATCATTCTCTGGGTATTTGTTATATCCTATG---------------------------------------------------------------------------------------------------------------------------------------------------------------------------------------------------------------------------------------------------------------------------------------------------------------------------------------------------------------------------------------------------------------------------------------------------------------------------------------------------------------------------------------------------------------------------------------------------------------------------------------------------------------------------------------------------------------------------------------------------------------------------------

>Dr_Col8a1a

------------------------------------------------------------------------------------------------------GGTCAGCCTGGAGCTCAAGGGCCTGTTGGTCCT---------CCTGGGCCCCAAGGA---------CCTCCTGGGCCTCAAGGCAATGGTATCCAAGGCCCTCCTGGAAAGCCAGGACCTCCTGGTCCTCCAGGATATCCTGGAATTGGTAAGCCAGGAATGTCAGGTATGCCTGGTAAAGCAGGAGATCCTGGGCAACCTGGACAACCAGGTGAACAGGGACCCAGAGGTGAAGATGGACAACCAGGCATCGCTGGACCCCCTGGCCCTCCAGGACCCTCTGGCTTGCCAGGAATAGGAAAGCCTGGTGGACAAGGATTACCAGGACAGCCAGGGAATAAAGGAGAGCCAGGACATAAAGGTTTTCCTGGTCTTCCAGGGTTACCTGGACCTAAAGGAGACAGAGGAATTGGACTACCGGGCCCACAAGGACCCAAAGGGCCAGTTGGGCCACCTGGACTTCGAGGGCCAGCTGGATTGCCAGGGGTGGGTAAGACTGGCCTTCCTGGCATACCGGGTCCAGCTGGTGTGCCAGGCAAACCTGGAGAGCCTGGCGAGCCAGGCCCAGAGGGTCCACCTGGGGAAAAGGGCCCACAGGGTCCACAAGGGGCACCGGGTATTGGAAGTCCAGGAGAAAAAGGATTACCGGGCCAGCCAGGTACACCTGGCCACAAAGGATTACATGGACCTCCAGGGTTACCTGGAAAACCTGGGCTACCTGGATTTGGAAAACCTGGATATCCTGGCCCAAAGGGTGACAGAGGAATGGGAGGGCTTCCTGGTCCTCAAGGACCAAAAGGAGAAAAGGGTCATATGGGTCAACCAGGCATGATGGGTCCCCCTGGTCAAACTGGCCTTCCAGGCCCTTCAGGACCAATAGGAGCACCAGGTGAAGTTGGTTCACCTGGACTTAAAGGAGAGGGAGGTGCAGGAGGTGCCAAGGGAGATCCAGGACCTATTGGGCTAACAGGTCCTCCAGGAATTCCTGGCCAACCAGGACAACCAGGTGAAGATGGAGAACCTGGGCCAAGAGGACCGCAAGGACCTATTGGTCCCAAAGGAGAAGGTGGCAGCAATGGTCTACCTGGTCCCCCAGGTCAATCTGGCCTACCTGGTCTTAAAGGAGAAACTGGTCCACCTGGTCCTGAAGGACCACGGGGTCCCACAGGCATTCCAGGACTTGCAGGACCAGGAGGACTACTTGGGCCACCTGGACCTCCCGGGCCAAAAGGAGAAGTTGGTCCACCAGGTCAAGCTGGTCAACCTGGT---------------------GGTCCAGTTGGTCCTCCAGGTCCACCAGGCCCA---------AATGGATCACCAGGTCAGCCAGGAATCCAAGGTCCACCAGGGCCTCCTGGACCGCCAGGC---------------------------------------------------------------------GAGATG------CCTGCTTTCACTGCCAAACTCACCGCACCATTCCCTCCTGTTGGCACACCAATAGTGCTTGACAAACTATTGTACAATGGACGTCAGAATTACAACCCTCAGACAGGTGTGTTCACCTGTGACCTCCCAGGTGTTTACTATTTTGCATATCATGTGCACTGCAAGGGTGCAAATGTATGGGTTGGGCTCTACAGAAATGGAGAACCGGTTATGTATACATATGATGAGTACAAAAAGGGATTCCTTGATCAAGCATCTGGGAGTGCTGTGATTCCTTTACAACCAGGAGACACAGTCTATTTACAATTACCATCTGACCAGGCGGCTGGATTTTATGCAGGACAATTTGTCCACTCCTCCTTCTCCGGGTTTTTACTTTACCCAATG---------------------------------------------------------------------------------------------------------------------------------------------------------------------------------------------------------------------------------------------------------------------------------------------------------------------------------------------------------------------------------------------------------------------------------------------------------------------------------------------------------------------------------------------------------------------------------------------------------------------------------------------------------------------------------------------------------------------------------------------------------------------------------

>Lo_Col10a1

ATGGAGCTG------CAAATAACAAGCCTTCTTCTGGTACTCCTC------------------------------------------------GGAGAACCAGGAATTCCCGGTGAACCAGGACAGCCGGGGCCA---------CCTGGGCCCCCAGGG---------CCCCCAGGAAAGGGAGGCTATGGGATGCCAGGACCACAGGGACCACCTGGGCCACCAGGACCACAGGGATATTCCTCCCCTGGCAAGCCAGGCATGCCCGGGTCTCCGGGAAAACCTGGTGAGAGGGGAAGTCCTGGGGAGAAGGGTGATCCAGGGTCTTCTGGGCCTCAAGGTCCAAGGGGGATGCCAGGATCTCCAGGAATCCCAGGACCTGCTGGTATCTCTGCTCCTGGAAAGCCAGGGCCACACGGGCCAGCTGGTTCTCCAGGGCCTAGAGGGGAGCCAGGGATGAAGGGGCATCCAGGAGCTCCTGGACAACCAGGTCAAAAAGGAGAGAAGGGATATGGAATCCAGGGCCATCCAGGAGAGAGAGGTGCTCCTGGACCAGCAGGTCCTGCAGGACTACCGGGACAACCTGGAGTAGGTAAACCTGGCAAACCCGGTTACCCAGGGGAGCCCGGGAAGCAGGGAATGCCAGGTCAGGATGGACTTCCAGGACCTATGGGCATGCCTGGCCATAAAGGCCCAGCTGGACCACCAGGTCCTTCAGGTATAGGAAAGCCAGGAGAAAACGGTGCACCAGGTCTTCCTGGACAAGCTGGACCAAAAGGCCCCCCAGGACCTCCTGGAGCTACTGGGGCACCAGGAATCCCAGGTTATGGAAAGTCAGGGGTTCCTGGACAGAAAGGGGAAAGAGGAATGAACGGCGTCCCAGGTCTACCAGGTGGCAAAGGAGAACAAGGCCCAGCGGGACGTGCAGGAGAGCCGGGACCTTCTGGGCCAGCAGGCCCCTCAGGTCCTTCAGGACAAAGGGGATTTCCAGGTGAAGCCGGACTGCCAGGCCCTAAAGGTGATGCTGGTGCAGTTGGACCCATGGGACCAAAAGGACTGAAAGGAGATCAGGGTCCACAGGGCTTTGAGGGCAAATCGGGGTACCCAGGGTCACCAGGCCCTGCAGGTGCAAGGGGCAGTCCAGGGGCTCCGGGGCTGAAAGGTGAGGCAGGACAAGCTGGCCCTGCAGGTCTCCCAGGGCAACCTGGAAATATGGGACCTAGGGGTTCCCCCGGCCGCCCAGGCGAACCAGGGGCCAGGGGAGACGATGGCACGCCAGGCGCGACAGGGCCCAGCGGGCCTCCAGGAACTCCGGGTACACCTGGAATAAAGGGACATCCCGGTCCTCCTGGGCAACCTGGCCCTGCAGGCATCACAGCCAAGGGCGTACCTGGCCCCTCAGGCCCCCCTGGGCTCCCTGGTCCC---------AGAGGATCCGACGGCCTGCCTGGGCACCCCGGCTCACCAGGCCCACCTGGCCCCCCCGGAGAGATCGTCTACCAGAAA------------------------------------------------------GTG------TCGGCTTTCACCGCTTTGTTAACGAAGGCGTATCCAGAGTCGGGACAGCCCATCCAGTTCGACAACACCCTCTACAATGAGCAGCAGCACTATGACCCCTCCACCGGCATCTTCACCTGCCACACTCCAGGAGTCTACTACTTCGCCTACCACGTGCATGTTAAAGGGTCTAACGTGTGGGTCGCCCTATATAAAAACGGTTCCCCAGTGATGTACACATATGACGAATACAAGAAAGGCTTTCTGGATCAGGCATCTGGGAGTGCTGTCCTCTACCTAAACGAGCAAGATCAGGTCTACGTTCAAATACCCAATGACGAATCCACTGGTGTTTATGCCACTGACTACATCCACTGCTCATTCTCTGGATTCCTGATTGGCTCGACG---------------------------------------------------------------------------------------------------------------------------------------------------------------------------------------------------------------------------------------------------------------------------------------------------------------------------------------------------------------------------------------------------------------------------------------------------------------------------------------------------------------------------------------------------------------------------------------------------------------------------------------------------------------------------------------------------------------------------------------------------------------------------------

>Rc_Col10a1.6

ATGGTTTCA------AAACAAATCATTGCGCTTGTATTACTGCTCACCCTGACCTTGACCTATGGAAAGGGATAC---------------------------GGGCCACGAGGGCCACGAGGGCCGCGTGGTCAC---------CCAGGATCACCGGGT---------CCTGCTGGTAGACCAGGGATTGGATTGCCTGGAACCCCGGGTAAACCTGGACCACGAGGACCAGAGGGACAATCATTTGCAGGGAGACCAGGCATCCCAGGAGCCCCGGGAAAACCAGGTGCAAGAGGATTCCCTGGAGAAAAAGGCAACAGTGGATCTGCTGGGAAAGAAGGAGCAAGAGGCAGTGCAGGACCCAGAGGACCTACTGGACCTGCTGGATTATCAATTCCAGGTAAACCAGGTCCCCAAGGAGCAACAGGTCGTGCCGGTTCACCTGGATCACCTGGAGAGAAAGGAAAGCCAGGGAGTCCAGGCCAACCAGGGAAAAGGGGAGAAATGGGATCAGGAGCTCCTGGACGTCCAGGAGATAAAGGCGCCACAGGAGCAAGAGGACTTCCAGGTACACCCGGTTCAAATGGAATTGGAAGTCCTGGGCGTTCTGGTTTTCCCGGTAAACCAGGTTCAAAGGGTGAGAAGGGTGCAACAGGTTCACTGGGAATGCCAGGTGCACAAGGTCAAAAAGGACCAACAGGACCAGCTGGACAACCTGGATATGGAAAGACTGGAGAAAAAGGAAAACCAGGGTCAACAGGAGCCCCAGGAGCAAAGGGTTCACAGGGTCATCAAGGTTTGCCAGGAGCACCTGGACTGCCGGGCATAGGAAAAACTGGAAGTCAAGGTCCAAAAGGAGAGCGTGGTTCTGCAGGGGCAAATGGCTACCCTGGAAGTTCTGGGAAAAAAGGAGAACAGGGACAACCTGGAGCTCAAGGACCTGAAGGACGAGCTGGTTCACCAGGTCAGCAAGGTTCAAGAGGGTTACCAGGGTCCACTGGAGCACCAGGATCAAGAGGTCAGGCAGGACCAACAGGTCCACAAGGGTATCAAGGCTTAAAAGGTCAGCCAGGATCAACTGGTTCACCAGGAACACCAGGATCTCCAGGTCAACCAGGTCGCACAGGTGCTCAGGGCGAACAAGGTACAGCTGGTGGAAAAGGTGGCACTGGAATGGCTGGATCACCTGGTAAATCAGGCAGTCCAGGTGCTACAGGACCTGCTGGGCCACCTGGATATCCAGGTAAAGATGGAATGAGAGGGTCTCCTGGAGCATCTGGTTCTCGAGGTTCACCTGGATCTCAAGGACCTCGTGGATACCCTGGAGAAAAGGGAGATGCAGGTCCTCCTGGTCCACCTGGGAATCCAGGAGAGTATTATGGAAAAATA---------------TCAGCCGGCAGACCTGGCTCA---------ACTGGACAACAAGGACCACCAGGTCCTCAAGGGCGTCCTGGTCCACCAGGCCCTCCAGGAAGAACGATTGTA---------------------------------------------------------------------CCAGCATTTACAGCCACACTTTCTCATTCATACTCATCAACGGGCAAACCAGTAAAATTTGACAGAATATTAATTAATTCTAATGATAATTATGATCCATCAACCGGAATATTTACATGTGATGTATCTGGAATATATCAATTTTCGTATCATATACAAATCAAAGGAGCAAATGTTTGGTTAGGATTATACAAAAATGATCGACTTGTAATTTACACATATGATGACCATCAAAAAGGTTATATTGATCAGGCTTCAGGAAGCGCTGTATTATATTTACATAGAGGTGATCAAGTTTACATGCAATTACCTTCAAAAGAATCCAATGGGTTGTATTCATCAGATGATAAAATGTCTTCCTTTTCTGGGTTTCTAATTGCTCGTTCA---------------------------------------------------------------------------------------------------------------------------------------------------------------------------------------------------------------------------------------------------------------------------------------------------------------------------------------------------------------------------------------------------------------------------------------------------------------------------------------------------------------------------------------------------------------------------------------------------------------------------------------------------------------------------------------------------------------------------------------------------------------------------------

>Rc_Col8a2

---------------------------------------------------------------------------------------------GGTGATAAAGGTGCACCAGGAAAACCTGGACCAAGAGGACCA---------TCTGGGCCACCGGGA---------GTGCCAGGCAATGCAGGATATGGCAAACCAGGCCTTCCAGGTCCAACCGGACCTCCGGGGACACCAGGATTTTCACGCTTTGGAAAGCCAGGAATGCCGGGAATACCTGGTAAGCCAGGTATCATAGGGTTTCCTGGACCTAAGGGCGATGAAGGACCTAGAGGAGATCAAGGACCGCGAGGCCAAGCTGGGATTCCAGGACAACCTGGGCCTGTGGGATTTTCTGTCCCTGGGAAGCAAGGACCCCCAGGAATCACTGGAGCCCCTGGACCTAGAGCAGAGCCTGGTGAGAAAGGAGGACCCGGTGCTCCAGGGGCACCTGGTCCCAAAGGCGAGGTTGGGTACGGTAAACCGGGTATACCAGGGGCAAGAGGTAAGGAGGGGAGTCCAGGTAAATCTGGGCCCTCAGGGTTACCCGGTTTGGGAAAACCAGGAATTAATGGTTTACCTGGTGTCCATGGCGAGAAAGGGGAATCAGGACCAAGTGGAGAAATTGGACATCCTGGACCACCTGGTCCTCAGGGTCCTGCAGGAAAGCCAGGATTAGATGGCATAGGGAAGCCAGGTCATAATGGGTTACCAGGTATCCCAGGATCTGTAGGTCATAAAGGTGGGCCTGGACCTCCTGGTGCTCGGGGTTTGCCTGGGGTTCCAGGGTATGCAAAACCAGGAATGAATGGATTAAAAGGTCAGCGCGGGCCTCCTGGGGCACCAGGTGCTCCAGGACCCAACGGTGAACCAGGTGTAAGTGGTTTACGTGGTGAACAAGGCCCCCAGGGTAGGCAAGGTTATCCAGGGTCTATTGGTTCTAAGGGGTTAATGGGAAAGCATGGCCCACCAGGGCCTGAAGGTAAAATTGGGCTAAATGGGCCACCAGGGCCAAAAGGAATCCGAGGGGATCAGGGATATAGTGGGCTACCGGGAAAACCTGGTGTGCCCGGGGAAAGAGGTTTACACGGATCTTCTGGAGCACCAGGTAAAATAGGTCCAAAAGGAGACTCTGGACCTGCAGGAGGTTATGGGACACCTGGATTAACTGGTCCTGTAGGACCAAAAGGAGAACCAGGGCGTGGAGGACAACCAGGACCCAGAGGTTCTTCAGGAATTCCAGGTATTCAAGGGCCTACAGGGCCCAGAGGACCAATAGGTTTACCTGGTCCCAGAGGCGAAGCAGGGCCACCAGGCTTACTAGGA------------------------------GGTCCAGTAGGTCCAATGGGAAACCCCGGCATT---------CCAGGAAGAATGGGAATTCAAGGCGCACCTGGACTTCCAGGTCCACCAGGCCCGCCCGGC---------------------------------------------------------------------------------CCAGCTTTCACTGCAATTCTCACAAAATCATTTCCACCTTCAGGCATCCCCATTAAGTTTGATAGGATTTTGTATAATGGACAACATGGTTATAATCCATCAACCGGACTATTTACGTGTCAAGTTCCAGGTGTCTACTACTTTGCTTATCATGTGCATGTGAAGGGAACCAGTATCTGGGTGGCACTGTACAAGAATAATGTGCCTGCAACATACACATATGATGAATATAAAAAAGGATACCTTGATCAAGCATCAGGGAGTGCGGTCCTGGAACTGAAAGAACATGATCAGGTGTGGATCCAGATGCCTTCAGACCAAGCTAATGGTTTATATTCCACTGATTACATCCATTCCTCTTTCTCAGGATTCCTACTTTGCCCAACA---------------------------------------------------------------------------------------------------------------------------------------------------------------------------------------------------------------------------------------------------------------------------------------------------------------------------------------------------------------------------------------------------------------------------------------------------------------------------------------------------------------------------------------------------------------------------------------------------------------------------------------------------------------------------------------------------------------------------------------------------------------------------------

>Rt_Col10a1.4

------------------------------------------------------------------------------------------------------GGAGAACGTGGCCCACCGGGTCCTCCTGGGCCA---------CAGGGCCCACCAGGA---------CCTCCTGGGAAAACAGGCATTGGAATGCCAGGCGCCCCTGGCAAGCCTGGAATGCCAGGAGCACCAGGAATGCCAGGAATGGGAAAACCAGGAATGCCAGGAGCACCAGGAAAGTCAGGTGAAAGAGGAGCTCCAGGACCAAAAGGCGATAGAGGATCACAAGGGATGCCTGGACCTAAAGGCAATCCAGGAGCACCAGGATATCCCGGGCCAGCAGGACTGGCTACTGTTGGCAAACCAGGTCCACAAGGGCCACCAGGTGCTACAGGAGCACCAGGTCAACCTGGAGAAAAAGGAATGCCAGGGCATATGGGTCTTCCTGGACCAAAAGGGGAAAAGGGAATAGGACTTCCAGGGCGTCCTGGTGGCAGAGGGGCAACAGGACCACAAGGGCCTGCAGGACCACCTGGACCAGCAGGATTAGGAAGTGCTGGAGCCCCTGGCCGTCCAGGTCCACCTGGTGAAAAAGGTGCAATGGGCGCTCCAGGTGAACCAGGATATCCAGGTGCTCCAGGCCAAAAAGGACCGCCAGGAAGTCCCGGTCTTCCAGGGCGTGGAAAACCAGGAGCACAAGGTGAACCAGGGTCACCTGGGACTCCTGGAAGCAAGGGTAATCCTGGTCCACAGGGTTTACCAGGTGCACCTGGATTGCCAGGTTTCGGAAAACCAGGTGTACCCGGACTCAAAGGAGAACCTGGTCCTGTGGGCCCTGTTGGTTACCCAGGTGAGAAAGGAGAGGCAGGAGCAACTGGGGCACCTGGAGAACGTGGACCTGTTGGACCAATAGGTTCAACTGGACCACAGGGTGCCAGGGGCTCACCTGGTGCTAATGGTGCACCAGGAGAGAAAGGGCAACCAGGTGCAGCTGGCGCTCGTGGATACCCAGGGCCAAAGGGTGAAGCAGGCCCTGGTGGTGCCCCAGGTAAATCAGGAGCTCCAGGAATACCAGGTAGACCAGGTCAAGCAGGACCACAAGGACCAATTGGTGCAAAAGGTAGTATGGGAGCTCCTGGCTCACCAGGTAAAGCAGGAAGTCCTGGTCCCCCAGGTCGTCATGGACCACCGGGCTATCCTGGTGAAGCCGGATCAAGAGGAAATGCAGGACCACCTGGTCCAAGAGGTCCACCTGGCCCTCAAGGTTCTCAAGGGTTTTCAGGGGAAAAGGGAGATCCAGGCCCTCCTGGTCCACCAGGTCCTCCTGGAAATTATTACGGGAAAATG------GCAAGTGGCTCACCGGGTGCACCAGGGCTG---------AAGGGGCCACCTGGACCTCCAGGCCAACCAGGCCTTCCTGGACCACCAGGCCCACCAGCAGAAGTGATCATGTCCCCAGGCAAATATGAT---TATAGCGGCTACATCAAGTCAGGAGAA---------------------CCAGCTTTTACAGCCATTCTTTCCCATTCATATTACCCAGCTGGACAATCAATAGCATTTGATAAAATACTGACCAATTCAAATAATAACTACGATCCATCAACCGGTATTTTCACATGCGAAATATCTGGCATCTATCAATTTAATTATCAAATACAAGTTAAGGGAGCAAATGTTTGGGTTGGATTATACAAAAATGACGAGGCAGTGATGTACTCATACGATGATTATACAGAAGGTTATGTTGATCAGATCTCAGGTAGTGTCACATTATACCTACACGAGAATGACCAGATCTATGTACAGTTACCCACAGAAGAGTCTAATGGCTTGTATTCTTCTGACCTCATGTATTCATCATTCTCAGGGTTTCTA---------------------------------------------------------------------------------------------------------------------------------------------------------------------------------------------------------------------------------------------------------------------------------------------------------------------------------------------------------------------------------------------------------------------------------------------------------------------------------------------------------------------------------------------------------------------------------------------------------------------------------------------------------------------------------------------------------------------------------------------------------------------------------------------

>Am_Col10a1b

------------------------------------------------------------------------------------------------------GGTTCACCTGGTGATCCTGGCCCCCAAGGTCCA---------CCTGGCCCCCCAGGC---------CCCCCAGGAGCAAGTGGAATGGGACACCCAGGACCAGCGGGGCCACCCGGACCACCCGGACCTTCTGGTTATTCTTCACCTGGAAAGCCTGGAAACCCAGGTGCTCCTGGAAAACCAGGTGCTAATGGAATGCCAGGAGATAGAGGAATTCCCGGAGCTGCAGGGCCACAAGGAGCAAGAGGAGCACCAGGATCTCCAGGCAGCCCAGGTCCTGCCGGCTTCTCTGCTCCTGGAAAGCCAGGACCACATGGACTTCCAGGTGCAATGGGGCCCAGAGGAGAGCCCGGACAGAAAGGACTCCCAGGTATTCCTGGCGCACACGGCCTTAAAGGAGAGCCAGGTCACGGTATCCCAGGAAGTCCTGGTGGCCCTGGTCCAATGGGTCCTGTGGGCCAGCCCGGTCAGCCTGGTCAACCAGGAATCGGAAAGCCCGGTGCAACTGGATTCCCTGGGGAGCCTGGAAAGCCAGGTATGCCAGGTAGAGATGGGTCTCCAGGTCCCGTGGGTCAGCCTGGGCTGAAAGGGCACACAGGAGCTCCAGGC------------GGTAAGCCAGGTCAGAATGGATCCCCAGGTATGCCCGGTCCAGTAGGAGCCAAAGGTCCTCAGGGTCCAGCTGGACAGCCCGGAGCTCCTGGTCTGCCAGGTATTGGTAAGACCGGAGCACCAGGAATGCCAGGAGATAGAGGTGCACCTGGTTCTTCAGGAACAACAGGACAGAAGGGAGAGCCAGGCCCAACAGGTTTTACAGGTCAGCCAGGTGCTATTGGACCTGTCGGTCAAGCTGGTCCTCAGGGTGCTAGGGGATTCCAGGGTGAGGCAGGTCCAGCAGGGCCTAAAGGTGATCCTGGTATGGTTGGGGCACCTGGTCCAAGAGGGTCAAAGGGAGAGCAAGGAGCACAAGGCTACTCAGGAAAGCCAGGAATCCCAGGGGCAGCAGGCCCACCAGGTGCTACTGGTCCACTGGGACACCAGGGTCCTAAGGGTGAGGCAGGTTTTACAGGTGCACCTGGTATCCCAGGAGCAAGTGGCCCTCCAGGTATTAAGGGGCACCCAGGGCCACAAGGTATGCCAGGTGCCAGGGGAGAAAATGGTATCCCTGGAGCAAGAGGACAAAATGGGCCAGTGGGGCCTTCTGGACCCCAAGGTCCAAAAGGTCATCCCGGTCTTCCAGGTCCTCCCGGCCCTGCAGGGCTCACAGCCAAAGGAATTAGTGGCCCACAGGGTCCTCCAGGAATACCTGGTGCC---------AGAGGTCATGATGGTCTCCCAGGCCCTGCTGGACCTCCTGGTCCCCCTGGTCCACCAGGTGAGATT------------------------------------------------------------------GTG------TCAGCCTTTACGGCTTTACTGACCAGCGCATACCCTAGTGCAGGTGCTCCAATTGTCTTTAGCCAGACTGTATACAATGGAGAGAACCACTATGATCCTCAGTCAGGTGTGTTTACTTGCCAGATTCCAGGACTCTACTACTTTGCCTTCCACATGCATGTCAATGGTGCTAACGCATTGGTGGCACTTTACAAAAACAGCGAGCCAGTTCTGTTTTCCTACGATGAGTACAACAAAGGTTTCCTGGATCAGTTGTCTGGCAGTGCTGTCCTTTTGCTACACGCTGGCGATAGGGTGTTCGTTCAGGTTCCAGATGAGCAGTCCAATGGCATCTATGCTGATGACAATGTCCACTGTTCTTTCTCTGGATTCTTGATTGCCTCAACG---------------------------------------------------------------------------------------------------------------------------------------------------------------------------------------------------------------------------------------------------------------------------------------------------------------------------------------------------------------------------------------------------------------------------------------------------------------------------------------------------------------------------------------------------------------------------------------------------------------------------------------------------------------------------------------------------------------------------------------------------------------------------------

>Rc_Col8a1

---------------------------------------------------------------------------------------------GGTGAGAAAGGTCCAGACGGAGAGCCTGGCGCAAGAGGGCCA---------ATGGGGCCACCTGGG---------TCTCCAGGATTACCAGGTCGAGGTCTTCAAGGACCAGCAGGAACACCAGGTCATCCAGGCCAACCAGGTCTTCCGAGTGTTGGGAAGCCTGGGATGCCAGGAATAGCAGGTAAACCAGGAAGAATGGGGTTGCCGGGCTACAAGGGTGACATGGGACCAAAGGGAGATCATGGGCCCATGGGACCACCAGGACCACAAGGGGCACGAGGTCCTCCAGGTCTTCCTGGATTAGGAAAGCCAGGTAGACCAGGATTACCGGGAAACCAAGGATCACGAGGAGAGCCTGCACAGAGAGGATTGCCAGGTATTCCTGGACCAATAGGATCCAAGGGGCAACAAGGAATTGGTGTGCCTGGTTTACCAGGATTGAAGGGCCCACCAGGATTACCTGGGCAGCCAGGTCCTGCAGGACTGCCTGGTATTTCAAAGCCGGGTTTAAATGGTCTCCCAGGGGCTCCAGGAGCACCCGGAAAAACAGGATTCCCAGGTGAGCCAGGACCTCAAGGTTTTCCAGGACAACAGGGCATTCAAGGACCACCTGGAAAGCCAGGTGTGGGGAAGCCAGGTTTAGATGGAATTCCTGGTCAACATGGATTCCCTGGGGGTAAAGGTGATAAAGGGCTCCCAGGCATACCAGGGCCTCCGGGTATGCCAGGAGTAGCAAAGCCAGGGTTTCCTGGGCTAAAGGGTGAGCGTGGTCATAGTGGACCTCCAGGAACACAGGGACCAAAAGGTGAACCTGGACCTGTTGGTGCCCCTGGAATTCCTGGTCCACCAGGTGAAATGGGATTACCTGGACTTCCAGGCCAAATTGGACCTCCGGGTGGTTTGGGTTTCCCAGGACTGAAGGGAGAACATGGGCCACCTGGCCCGCAAGGTCCTCAAGGCCTGAAGGGAGAAATTGGTCTCCAGGGAATGCCAGGTGCATCAGGATATCCTGGTGACGATGGACAACCAGGGCAAAGGGGTATGCCTGGACCAATCGGACCAAAAGGAGGGCAAGGACATGTTGGTCCAACTGGTTTACCTGGATTGCTAGGAGCACCAGGATTAAAAGGAGAACCTGGGTTTCATGGGGAGAAAGGTAACCAAGGTCCTGCTGGAATACCTGGAATTTCTGGTCCAGGAGGTCCAATAGGTCCTCCAGGTCCATCAGGACCAAAAGGAGATAGAGGAATTCCAGGACCTCCTGGG---------------------------------------GGACCAACTGGAAAGCCTGGCCCA---------GAAGGTCATCATGGAATAACAGGGCCACCTGGCCTGCCCGGACCACCTGGCCCTCCAGGC---------------------------------------------------------------------GAGATG------CCTGCGTTCACAGCTAAACTTACACTACCTTTTCCACCAGTGGGATCTCCTGTCAAGTTTGATAAAATCCTGTACAACGGCAGACAAAGTTACAATCCACAAACTGGTGTTTTTACGTGTGAAATACCAGGAATTTATTACTTTTCATATCACATTCATTGTAAAGGTGCTAACGTATGGGTAGCATTATATAAAAATAATGAGCCACAAATGTATACTTACGACGAATACAAGAAAGGGATTCTCGATCAGGCTTCTGGGAGCTCAGTTCTCGAACTAATGCATGGAGACAGAGTCTGGATCCAACTCCCATCTGAACAAGCAGCAGGACTTTATTCCGGCCCATATGTGCATTCTTCTTTCGCTGGATTTTTACTGTATCCAATG---------------------------------------------------------------------------------------------------------------------------------------------------------------------------------------------------------------------------------------------------------------------------------------------------------------------------------------------------------------------------------------------------------------------------------------------------------------------------------------------------------------------------------------------------------------------------------------------------------------------------------------------------------------------------------------------------------------------------------------------------------------------------------

>Am_Col10a1a

---------------------------------------------------------------------------------------------GGAGAGCCAGGTGCTCCAGGTGAGCCCGGCCCCGAAGGACCC---------CCTGGACCTCCCGGA---------CCCCAAGGAGAGACTGGTGAAGGAATCCCTGGACCTCAGGGACCACCCGGACCTCCCGGACCTGCTGGCTATTCTGCACCTGGTAAACCAGGCACTCCAGGTGGACCCGGCAAACCAGGCGCAACAGGTTATCCTGGAGCTAAAGGAGACCCTGGTGCACCTGGTCCTCAGGGAGCAAGGGGCGCACCTGGACCTTCCGGCAGCCCCGGGCCTGCTGGCATTTCTGCAGCTGGCAAACCTGGAGCAGCTGGGTTGCCTGGAGCAATGGGACCAAGAGGAGAGCAAGGTCTTAAGGGACACCCAGGTCTGCCTGGAATCCCTGGGCAGAAAGGAGAGAGGGGTGTTGGCTTTCAGGGACCTCAGGGTGAGACCGGCGCAACTGGACCTGCTGGACCTGCAGGGGCACCTGGCCAGCCTGGAGTTGGTAAACCAGGTAAACCTGGATACCCAGGTGAGCCAGGTAAGTCAGGTGCACCTGGTCAGGATGGTACACCAGGCGCTGTAGGACCACAAGGACCAAAAGGTCAGACTGGAGCACCCGGA------------GGCAAGCCAGGTGAAAACGGTGCTCCAGGTATTCCTGGTCCTACCGGCCCCAAAGGTCCCCAGGGAGCAACTGGAGCTCCTGGTGCTCCCGGTGTCCCAGGTTATGGCAAGCCAGGTGCAAATGGTCTGAAGGGTGATACAGGACCAGCAGGTAGCCCCGGTACAACAGGTCAGAAAGGTGAGCCAGGTGCTAGGGGAGCCACCGGATATACAGGTGCCACTGGTTCTCAGGGTCCAGCTGGTCCTCAGGGTCCTAGAGGTTTCCCAGGTGAGAGGGGAGCTCAGGGTGATAAGGGAGACACAGGTTCAGCTGGGCCTCAGGGCATTAAGGGACACAAGGGAGAGCAGGGTCCACAAGGTATTGAGGGAAAACAGGGTTACCCAGGTGCACAAGGCCCACAAGGCCCAAGGGGAGCTACTGGTGCCACAGGAAGCAAGGGAGATACTGGTGCCACTGGTGCTCAGGGGGCTCCAGGTATTCCTGGACCTGCTGGACACAAGGGTCTTACAGGACACACTGGCCCAGCTGGTGAGACAGGACCTGCAGGTGCTCCAGGTGCAAGAGGTCCTACTGGACCTTCTGGCCCAGCTGGTGCCACAGGTGCTAAAGGTCACCCTGGTCTTCCTGGGCCTCCTGGCCCCGCAGGTCTTGCTGCTAAAGGAATTCCCGGACCTCAGGGTCCACCTGGACTTCCTGGGTCT---------GATGGTGCTCCCGGTGTAAATGGACCACCTGGTCCTCCTGGCCCACCTGGTCCCCCTGGCGAG---------------------------------------------------------------------------------------------------------CCATATCCTCCATCTGGTAGCCCCATTAAGTTCGAACAGGTGGTTTACAATGCTGAGCACCACTATGACCCCGAGACAGGTCTCTTTACCTGCCAGGTTCCAGGAATCTATTACTTCTCCTACAGCATGCATGTGAACGGAGCCAATGCTTTGGTGGCACTGTACAAGAACAGTGACCCCATCATGTTCACCTATGATGAGTACAACAAGGGATTCCTGGACCAGATGTCTGGCAGTGCTGTCCTTCAGCTTAACGAGCAGGACACAGTTTACGTTCAGATCCCCGATGATGAGGCTAATGGTGTCTTTGCTGCCGACAACGTCCACTGCTCCTTCAGTGGCTTCCTGATCGCCTCAACG---------------------------------------------------------------------------------------------------------------------------------------------------------------------------------------------------------------------------------------------------------------------------------------------------------------------------------------------------------------------------------------------------------------------------------------------------------------------------------------------------------------------------------------------------------------------------------------------------------------------------------------------------------------------------------------------------------------------------------------------------------------------------------

>Rc_Col10a1.5

---------------------------------------------------------------------------------TCTTCCTCAGAAGAACGAAATGGGGAGCCAGGACCACCTGGCCCACCTGGGCCA---------TATGGTCCACCAGGA---------TACCCAGGAAAGCCAGGATTTGGATTGCCAGGGCATCCTGGTAAACCTGGACCACCAGGTCCACAAGGATTATCAGCAGTTGGAAAACCAGGCCACCCAGGAGAAACAGGAAGGCCTGGGGTGCCAGGATCTCCTGGACGAAAAGGGGATAAAGGATCACCAGGGAAGCAAGCATCAAGAGGGCCTCCAGGACCCAGTGGACCTCCAGGACCAGCTGGGTTGTCTGTCATTGGCAAACCAGGAGAAAAAGGAGAACCAGGCCAACCAGGAACCCTTGGATTTCCTGGAAGAAAAGGGAACCCAGGATACTCAGGTCAACCTGGGCCCAAAGGGGATAAGGGTGTTGGGAGTCCAGGGCGACCAGGTGATAAAGGTCCTCCTGGACCACATGGTCCACCAGGTCCACCTGGACCAGAAGGTAAAGGACATCCAGGATCCCCAGGCTCTAAAGGCGAACCAGGTCACAAAGGTGAAAAGGGATCATCAGGATTACCAGGGGAGCCAGGTAAACAAGGCCAAAGTGGTCCAGCAGGACCACCTGGAAATCAAGGGATTGGAAAACCTGGAGGAAGGGGACCTCAGGGTATT---------CATGGGATGAAGGGCCATCCTGGCCTGCAAGGCTTACCGGGTGCACCAGGATTGCCAGGCTTAGGAAAACCAGGTCTCCCAGGGCTCAAAGGACATCCAGGTTCTCCTGGTGAAACTGGAAAACCAGGAGAGAAAGGAAAGAGTGGGTCACCTGGAGCACCTGGACCACGTGGTCTGGTAGGATCACCAGGGCACACAGGAAAAAATGGCCCTAAAGGTCCACCAGGTACAGTTGGTGTACCAGGAGAAAAAGGTCATCCGGGAATAATGGGTCCAAAAGGGCAGATGGGCTTAAAAGGTGCGCTAGGATCAACTGGTCAGCAAGGACCACTAGGGACCCCAGGAAAGCCAGGTTCAGATGGTCATAAAGGACTACCAGGTCCACCTGGTAAAAATGGAAGGAATGGACTTATTGGGCAACATGGAAAGCCAGGCAGTCCAGGTAACGCAGGTCCTCAAGGACCACAAGGACATCCAGGTGAACCTGGAAAGAAAGGACATCCTGGGACACCTGGCTCAAAAGGCACATCTGGGCTTCCAGGTTCTCCAGGGCACCCTGGAGTAAAAGGAGATCCTGGGGTTCCAGGG------GGTCCCCCAGGTAAATTTAATGGAAAAGTC------ATTATGGGGCCAAAAGGTCCACCTGGACCA---------AAAGGACCAGGAGGGCCACCAGGCCCTCCAGGACAACCTGGCCCAGCAGGTCAACCAGGAGAAATTATTGTGCACACAGGGAAGTACAAAGGTTATAATGGTTATATCACCTCAGGTGATGTACTGAGTCCTGTT------CCAGCATTTACTGCCATTCTTTCTCAGCCTTACCGTTCAACGGGAAAACCAATAGTCTTTGACAAAATACTGACCAATGCAAATAGCAACTATGATTCATCAAGTGGAATTTTTACATGTGAAATAACAGGCATCTACCAATTTTTTTATCATGTACATGTCAAGGAAGCAAATGTTTGGATTGGTTTATACAAAAACAGTGAACCTGTAATGTACACATATGATGAATATTCACCACAATATGTTGATCATGCCTCAGGAACTGCGATCTTACATTTGGAGGAAGGTGACAAAGTATATGTAAAGTTACCAGCAGAAAAGTCCAATGGCTTATATTCTTCTGAATATATGCATTCGTCTTTTACTGGATTGTTAATTACACCATCATGATGTATGTCAGTTTTAAGAGACAGGGTTGTGAGTCTAAATCTG------------------------------------GACCAAGAAATCATTACAGTATATTCGTACAAAGAGCAAAAT---AATATATTT---------------------------GATAAAAAGAATGATTGTTTGAAAAAGTGCCAGAAATTATATGACTGCATGTCATTTCACTTAATTNTTTATTTAATTTTCTCACACTGGTCACATATTCACAATTCAACATGGCAGTATTACAATAGTCTAATTTTGGTA---CTATCTTTGCAAATTACATCAATACACAACACATGTTTC---TGGATGTATGAAATATTACTTTTGGATTGCAATTACNATAGCATCTGCAGCATCTGTGAAATAAAATTATGT------ATATATGTAAGTTTAATGTCAGCTTTCAGGACAAATCAGGACAAACCCAATGGCCTGTTGGTTCTGGGATCACAGTTCAAANNTTTAGCGTTGGTACATAACCCACTTATTTGCACA------AGTGTTAGTTACAACACCACCACAGCCTCAAAAGGCAATCTCAAAAGCTTCCTCATTGAAATCCATCTAAAAATTGTTTGCATGACCNNATTTTTTAAAATACTTGATATTCTAAGAATGTTGGCAATTCAATTATGCTGTATGTTAGTGTGTTAC---------AATTATTTCTGTAAAAACAATAAACATCCTGAATAATAC

>Rt_Col10a1.3

------------------------------------------------------------------------------------------------------GGACCACCAGGACCTCCAGGACCCCCCGGACCC---------CCAGGGCAAGCTGGG---------TATCCAGGAAAGCCAGGTGTTGGGTTGATGGGACCCCCTGGCAGTCCGGGACAACCAGGGCCACAAGGACTAACTGTGAAGGGAACTCCAGGCATTCCAGGAGCACCAGGGCCTGCAGGGAGGATAGGGTATCCTGGACAAAAAGGCGATAAAGGAATTCAAGGGATACAAGGGCAAAGGGGTAGTCCAGGTCCTCCAGGAAATCCCGGACCAGCTGGATTGTCTGTTGTTGGTAAACCAGGCCCACAAGGGGCATTAGGACCTCCAGGAGTACCAGGATTACCTGGAGCAAAGGGACACCCAGGTTATCCAGGCCTCCCTGGTCAAAAGGGGGATAAAGGAATTGGAATTCCAGGGATTTCAGGTGAAAGAGGGCTGCCTGGGCCACCAGGGGCACCAGGAACTCCAGGACCAGCAGGATTAACTACATCAGGTGCACCTGGACTTCCTGGTGAACCAGGTAAAAAAGGTGAAATGGGACCACCAGGCCCATCGGGTTTTACTGGAGCACCAGGTCATAAAGGGCCACCAGGACTACCTGGACCAACAGGAATAGGAAAGCCTGGAGCTGCAGGTGTACCAGGATTGCAAGGGCCCCCTGGTTTGAAAGGTCATCCTGGCATACAAGGTTTGCCAGGGGCACCAGGACTGCCAGGTATTGGAAAACCAGGCATGCCAGGGCTGAAAGGAGAACCTGGCCCAGTAGGTTATCCTGGATATCCTGGAAAGAAAGGAGAGATGGGACCCATCGGCAAGTCAGGAGACCCTGGTTTGATGGGACCAGCTGGTCTTCCAGGAGCACAAGGCCCTAGAGGTTTACAAGGAATTCCTGGCACACCAGGAGAAAAAGGTGCACCAGGACACATGGGTGCACAAGGATATCCTGGATCAAAGGGTGAGAGAGGGGTAACTGGTGTTCCAGGAATATCAGGGTCTCCTGGGAAATCAGGCTCACCAGGACTACCAGGAACAGTTGGACCAGCTGGTCAAAAAGGGGATATTGGTCTCACTGGCCCAGCTGGGAAACCTGGAAATCCTGGTCCTCCTGGTCCTCAAGGTCCATTAGGTTTTCCAGGAGCAGTTGGATTGCGAGGGGCACCCGGAGTGCCTGGTCATAAAGGCTTGCCTGGGTTGCCAGGCCCACAAGGGCCTCCTGGACTAAATGGTACTCCAGGAAAACCAGGATTACCAGGTCCTCCGGGTCTCATTAGCAGAGAAATA------ACAAAGGGGCCACCAGGCGCACCAGGACAA---------ACGGGTGCGGAAGGTGCTCCAGGTCCACCAGGCCTTCCTGGTCCACCAGGTTTACCTGGTGAAATCTTTGTACAACCAGAG------------AAA---------------------------------------------CCAGCTTTTACAGCCATTCTTTCTAGGCCATATCCACCAGTAGGGCAACCAATAATATTTGACATTCTAGTGACCAATTCAAATAATAATTATGATCCATCATCTGGTGTTTTTACATGTGAAGTACCAGGGCTTTATCAATTTAGTTACCATGTACAAATCAAGGGGAGGAGTGTTTGGGTTTCATTATATAAAAACGGAAAATCCATACTGCAAACATATGATGATTATACGAAAGGATACGTAGATCAGGCCTCAGGAAGTGCTATAGTACACCTACATGAAAATGACCAAGTCTACATACTATTACCTTCAGAGGAAGCTAATGGTTTATATTCATCTGATGAGAAACAGTCATCCTTCTCAGGG---------------------------------------------------------------------------------------------------------------------------------------------------------------------------------------------------------------------------------------------------------------------------------------------------------------------------------------------------------------------------------------------------------------------------------------------------------------------------------------------------------------------------------------------------------------------------------------------------------------------------------------------------------------------------------------------------------------------------------------------------------------------------------------------------

>Rt_Col10a1.2

ATGGCTGTA------AGAGAAAGTGCGGCACTTCTGTTGCTATTGTCTGTTACCTTGGCCAATGGACATGGATAT---------------------------GGACCACCGGGTCCCCCTGGGATACGTGGCCCA---------CCAGGCCCACCAGGA---------TACCCAGGAAAATCAGGGATTGGACTGCCAGGACAACCTGGTTCTCCAGGACGACCAGGACCGCAAGGGATGCCAGGAATTGGAAAACCCGGCATTCCAGGAGCACCAGGAAAGTCAGGACAAAGAGGACCTCCTGGACCCAAAGGTATCATGGGGCCTCATGGAATGCAAGGACCGAAAGGCCAGCAAGGTCCTCGAGGGTATCCTGGGTCAGCGGGAATTTCATATCCTGGTAAACCAGGCCCACCAGGGCCTGTTGGATCTATAGGACCGATGGGACCACGTGGGGAGAAAGGAGAACAAGGGTATCCTGGTCCTATTGGTGCAAAAGGAGAAAAAGGAGTTGGAATTCCAGGACAACCAGGGGAACGAGGTCCTCCAGGGCAACAAGGACCACAAGGAATCCGTGGTGAACCAGGATATGGAAAACCAGGCGCCCCTGGTCCTGCTGGTTTACGAGGAACAAAGGGCGAAAAAGGCACAGCAGGTCCACCTGGAGTTTCTGGTGTCCCAGGTCAGAGAGGCTCCCCAGGATTACCTGGGCCATCAGGAATTGGAAAACCTGGAGCAGATGGCACACCAGGGTTGCCAGGACCTCCTGGGCCCAAGGGGCCTCCTGGTGCTCAAGGTCCACCAGGTGATTCTGGCCTTCCCGGTTTTGGAAGGCCAGGCCCACCGGGACTTAAAGGGAACCCTGGTACCCCAGGCCCAGCAGGATATCGTGGAGAGAAAGGGGAGAAAGGTGAGCCTGGCAGCCCAGGGAGCTCGGGAATGTCTGGATCAACTGGTCCACCTGGGCCACAAGGTTTGAGAGGTGCACCTGGGGTACCAGGCGCACCAGGACCAAAGGGCATGACTGGTCCAATTGGAGCGCAAGGGTACCCAGGTCCAAAGGGTGCGATAGGCCCCGGGGGAGCCCCAGGAAAATCTGGAATTCCAGGCGAGCCTGGTTTACCAGGCGCTGACGGACCAATGGGACCACCTGGTCCAAAAGGCGCTATCGGACCCGTCGGGCCACCTGGTAAGCCAGGTGACAGTGGTCTTCCAGGTCGTCCTGGGCCACCAGGATTCCGAGGTGAAGTTGGATTAACTGGACCTGCCGGACCACCAGGTCCAAGAGGTCTACCCGGATTTCAAGGTCCTCCTGGATTCCCTGGAGAGAAAGGAGAGCCAGGACCTCCAGGTCCCCCTGGACCACCAGGTCTT------------------------------------GGCCGACCAGGCCCA---------CCAGGGGCACCCGGCCCTCCAGGCCCACCTGGACTCCCTGGTCCACCAGGACGCCCAGGAGAA------------------------------------------------------------------------------CCGGCTTTCACAGCCATTCTTTTAGAATCATTTCCACCTGCAAGACAACCAATAGCTTTTAACAAAATACTGACTAATCAAAACAACAATTATGATCCCACTACTGGGATATTTACATGTCAAATACCAGGCATCTATCAATTTTCTTACTATATACAAGTCAAAGGAGGAAATGTTTGGGTTGGACTGTTCAAAAATAATGAACCTGTGATGTACACATACGATGACTATACAGAAGGTTATGTTGATCAAGCCTCAGGAAGTGCTATAATACAATTATGTGAAAATGATCATGTCTTTGTTCAATTACCTTCAGAAGAGTCCAATGGTTTACATTCCTCTGATTATATGCATTCTTCATTCTCTGGGTTTTTAATTAGTCAGACATTT------------------------------------------------------------------------------------------------------------------------------------------------------------------------------------------------------------------------------------------------------------------------------------------------------------------------------------------------------------------------------------------------------------------------------------------------------------------------------------------------------------------------------------------------------------------------------------------------------------------------------------------------------------------------------------------------------------------------------------------------------------------------------

>Rt_Col10a1.1

------------------------------------------------------------------------------NGT---------------ATCAGAGGTCCACCAGGTTTACCTGGACTGAGAGGTCCA------------------CCTGGT---------GTAAAAGGTGCTACAACTATAGGACCTCCGGGCATGTGTGGACCACCCGGTCAGACAGGAATGCCAGGACCATCCTATGCAGGACAGCCAGGAACATCTGGAATGCCAGGAAGAAAGGGCGAAAGAGGAATCTGTGGGCCAACTGGGGACATAGGACCTCAAGGACAACCAGGACTTCAAGGGTCTCCTGGACCTGTAGGTTCTCCTGGA---------------------GGTGAGGCAGGTCCACAAGGACCTCCAGGATCTGCAGGATCAAGAGGTGAACATGGAATCTTTGGGGAACCAGGATATCCGGGTCTGTGTGGAGAAAAAGGTGATGTTGAATTTGGCCCTCCTGGCCTTACAGGACCAAAGGGATATCCAGGGCCACAAGGTGAGCCAGGAACTCTTGGCAAAATATTTGCAGGTCTACCAGGCATTCCTGGTATTCATGGTATTTCAGGAGAAAAAGGCGAAAGTGGAGAACACGGTAGACCTGGAGCTGCTGGTTTACCTGGTGAAAGAGGCTCAGAGGGGCCTCCTGGTATA---TCAATTTCAATGCCAGGAGCAGATGGGAAACCAGGACTTCCAGGGCTTCCTGGGAGCAAGGGTTCTCCAGGTCCACAAGGTGTACCAGGTATTCCTGGACCACCAGCTATTGGAAAAGCAGGTTTGCCAGGCCTTAAAGGTGAACCTGGTCCCAGAGGTATGGATGGCTTTCCTGGTGAGAAGGGTGTTCGAGGAATAGATGGAGAATCTGGTATCGCAGGATCCACAGGGGTATCAGGGCCAATAGGACCAGCAGGTCTGCCAGGTACTCCAGGCGAAGACGGTAATCCAGGACCACCAGGAGAACCTGGCAATATAGGCCTGCCAGGAATTCCTGGATTACAAGGTGACGAAGGACCAACAGGTGCTCCAGGAAAATCAGGAATTCTAGGAGAAGAAGGTATCCCAGGATTACAAGGAAAAGAAGGGCCACCTGGCCCACAAGGTGATAAAGGACCCATAGGTAGACCTGGTGAAGTTGGTATACAAGGCATTCCTGGCTTTCAAGGACCACTGGGGATTCAAGGTAATTATGGAGAAATGGGACCTGCTGGCAAAATAGGGGAACAAGGTCTAAATGGGTCTCGAGGTCCTCCAGGACAGAAAGGCATGAGAGGAGATCCAGGAAAGCCAGGTCCACCAGGC---------------------------------------------------------GGACCT---------CCAGGTATCCCTGGTCCACCAGGCCCACCAGGTTTACTGGGTCCCCCGGGCCCACCAGGAGAA------------------------------------------------------------------------------------TTTAAAGCCATTCTCACTACACCATATTCTACAACAGGAATGCCAATAGTTTTTGACCGAATACTGTACAATCAAGCCCATGTCTATGATCCAGAAACAGGAGTTTTCACATGTCGAGTACCAGGCATCTACTATTTCTCCTATCACATCCATGTCAAAGGCAAAAGTGTTCAGGTTGCACTGTATAAAAATGGTGAACCAATTCTATACACATATGATGACTACAATGAAAAGAAGATTGATCAAGCCTCAGGCAGTGTTGTGTTACAGTTACAGGAAATAGATAAAATATACTTACAGTTGCCCTTCCAGCAGTTTAATGGATTATATTCCTCTGATAAAATGCAATCATCCTTCTCAGGATTTCTG------------------------TAG------------------------------------------------------------------------------------------------------------------------------------------------------------------------------------------------------------------------------------------------------------------------------------------------------------------------------------------------------------------------------------------------------------------------------------------------------------------------------------------------------------------------------------------------------------------------------------------------------------------------------------------------------------------------------------------------------------------------------------------------------------------

>Sc_Col10a1.6

ATGATTTCA------AAACAAATCACTGTGCTTCTGTTATTGCTCACACTGAACCTGATTTATGGAATGGGATAC---------------------------GGGCCACGTGGTTACCCAGGTCCTCCAGGATCA---------CAGGGTCCATCAGGA---------AGTCCAGGA---------ATCGGACTGCGAGGGGCCCCTGGTAACCCTGGACCACGAGGACCACCAGGGCAGTCAACTACAGGAAAAACAGGTGCTCCAGGAGCACCAGGAAGGCCAGGCGCAAAGGGATCACCAGGAGAAAAAGGTGACAATGGAACTCCTGGGAAACCAGGAGAAAAGGGCAGTGCAGGACAAAAAGGATCTCCCGGCTCACCCGGATTGTCAGTGACAGGTAAAGCAGGCTCCCAAGGGCCACCAGGTCATTCAGGACCGGCAGGGCAACCTGGAGCAAAAGGAAAGTCAGGGAGTCCAGGTCAACCAGGGCCAAAAGGAGAAAAAGGTTCTGGCGCCCCAGGTCAGCCAGGTGAAAAAGGTTCTCCAGGACCCAGAGGGCCATCAGGTCAAGATGGATCAAAAGGAATAGGAAGACCTGGGTCCCCAGGGTCCCCTGGCAAACCAGGATCAAATGGTGAAAACGGTGCCCCAGGTTCACCAGGAAAATCAGGAGCACAAGGTCAAAAGGGGCCACCAGGACCACCTGGGCAATCAAGAACTGGAAATCCTGGGCACAAAGGAGAACCAGGGTCACCAGGATCTCCTGGATCAAAGGGTTCACAGGGTCAACGAGGTTCAGCTGGGGAACCAGGAAAGCCAGGCATTGGAAAACCTGGAAATCCTGGTCCTAAGGGAGAGCCTGGCCCTGCAGGCACAAATGGCTATCCTGGAGAAACAGGGAAAAAAGGAGAAGCAGGTCGTCCTGGAGCACAAGGGCCACCAGGACCATATGGTCCACCAGGCCAGATGGGTCCTAAAGGGCATCCAGGACAAAATGGTTCACCAGGATCAAAAGGTAATCCAGGACCACCAGGTCCACAAGGATTTCAAGGCCTAAAGGGCCAGCCAGGCCCAGGTGGTGCACCAGGAAAATCAGGATCTCAAGGACAACCAGGTAGCCCAGGCGCAGAGGGTCAACAAGGAGTTCCTGGTCGTAAAGGTGACCCAGGACTATCGGGATCACCTGGTAAATCAGGGGGTCCAGGAGCTCCAGGA---------ACACCTGGGTACCCTGGAAAAGACGGACTGAGAGGACCTGTTGGAGCACAAGGTCCAAGAGGGATACCTGGACATCAAGGATCTCCTGGTTATCCTGGGGAAAAAGGAGAA---------CCTGGTCCTCCTGGTAATCCAGGT------------------------------------------------------------------------GAAGGACCACCAGGTCCTCCAGGACGTCCTGGACCACCAGGTCCACCTGGAAAAATTATTGTGCAATCGGAAAAGCATGAC------------------AATAATGATGTT---------TCTGTT------CCCGCATTCACAGCCATCCTTTCTCATTCATTTTCATCAGCAGGCAAACCAGTAGTGTTTGACAAACTATTAATCAACTCAAATAATAATTATGATCCATCTACTGGGATTTTTACATGCAAAATACCTGGCATCTATCAATTTTCTTATCATATACAAGTCGAAGGTGCAAGTGTTTGGATTGGATTATACAAAAATGACAAAGCCGTAATGTACACTTTTGATGACTATAAAAAAGCTTATATTGATCAGGCCTCAGGGAGTGCTATATTAAGCCTACGTAAAAAAGACAAAGTTTACATTCAGTTACCTTCAAAAGAATTCAATGGTTTATATTCATCTGAAGAGAAATGTTCCTCCTTCTCAGGTTATCTAATTGCTCCATCA---------------------------------------------------------------------------------------------------------------------------------------------------------------------------------------------------------------------------------------------------------------------------------------------------------------------------------------------------------------------------------------------------------------------------------------------------------------------------------------------------------------------------------------------------------------------------------------------------------------------------------------------------------------------------------------------------------------------------------------------------------------------------------

>Sc_Col10a1.4

ATGAATATGGATTCGAAACAAACCTGTGCTCTTCTGTTCTTACTATCTGTGACTCTGGTCTATGGCACAGGATAT------------------GGAGAACGTGGGCAACCAGGTCCACCTGGTCCACGAGGCCCA---------CCAGGCCCACCAGGA---------TCTCCTGGAAAAACAGGCATGGGGATGCCAGGAGCCCATGGCAAGCCAGGAATGCCAGGACCACCAGGAATGCCGGCAATAGGAAAACCAGGAATGCCAGGAGCACCAGGAAAGTCAGGTGAAAGAGGAATCCCAGGAGGAAAAGGTGATCGAGGAGCTCGAGGATCGACAGGACCCAAAGGCAATCAAGGAGCCACCGGTTACCCTGGGCCAGCAGGATTGGCGGCTCTAGGTAAACCAGGTGCACAAGGGCCACAAGGTCTTGCAGGACCAGCAGGTCAGCCTGGAGAAAAAGGAATACCAGGGCACATGGGTCTTCCTGGAGCAAAAGGGGAAAGGGGAATGGGAATTCCAGGGAGTCCTGGTAGCAGAGGAGCAACGGGACCACAAGGGCCATCAGGACTACCTGGATCAGCTGGATTAGGAAGCACTGGAGCCCCTGGTCGCCCGGGTCCACCAGGTGAAAAAGGGGAAATGGGCCCAACAGGTCGACCAGGATATTCAGGTGCCCCAGGTCAAAAAGGACCACCAGGAATTCCCGGTCGCCCAGGAACTGGAAAATCTGGAGCACCAGGTGAACCAGGGTCACCAGGGGCTCCTGGAGGTAAGGGGGCTCCTGGTCCACAAGGCTCACCAGGTGCACCTGGAATGCCTGGTTTTGGAAAATCAGGTTTGCCAGGACTCAAAGGAGAGCCCGGTCCTGTCGGCCCGGCTGGTTACACAGGAGAAAAAGGACAGGCAGGAGCAACTGGAGCACCTGGAACTCCTGGGTCTGTCGGGCCAGTAGGTCCACCTGGACAACAAGGTCCAAGAGGTGCTCCAGGTGCAAATGGTGCACCAGCAGAGAAAGGTCACCCAGGACTTGTTGGTGCTCGTGGATATCCAGGACCCAAAGGTCAACCAGGATCTGGTGGTGCCCCAGGGAAATCAGGGTCTCCAGGACTACCAGGTACACCAGGTTTAGAAGGACAACGAGGTGCAAGTGGTCCTAAAGGTAGCATGGGACCTGCTGGCTCACCAGGTAAATCGGGAAGTGCTGGCCCACCTGGTCTTCATGGGCCACCAGGATATCCAGGTGAGGCAGGATCAAGAGGAAGTGCAGGATCACCTGGTCAAAGAGGTCCACCTGGCTCTCAAGGTGCTCAAGGGTTTCAAGGGGAAAAAGGTGAT---------CCCGGTCCACCAGGTCCTCCTGGAAATTATTATGGTAAAATG------GAAAGTGGCTCACCTGGTACACCTGGACTA---------AATGGTCCACCAGGACCCCCAGGCCAACCAGGTCTTCCTGGACCACCAGGCCCACCAGCAGAAGTGATTATGTCCCCAGGAAAATATGAT---TATAATGGCTACATCAAGTCAGGAGAG---------------------CCAGCTTTTACAGCCATTCTTTCCCATTCATATTACCCAGCTGAGCAACCAATAGCATTTGACAAAATATTGACCAATTCAAATAACAACTATGACTCCTCAACTGGTATTTTTACATGTGAAATATCTGGCATCTATCAATTTAATTATCAAATACAAGTCAAGGGAGCAAATGTTTGGGTTGGATTGTACAAAAATGATGAGGCTGTGATGTATTCATACGATGACTATACAGAAGGTTATATTGATCAGGTCTCAGGAAGTGCTACATTATATCTACATGAAAATGACCAAATCTATATACAGTTACCTACAGAAGAGTCAAATGGCTTATACTCTTCTGAGCTCATGCACTCATCATTCTCAGGGTTCCTAATTGTCCATTCA---------------------------------------------------------------------------------------------------------------------------------------------------------------------------------------------------------------------------------------------------------------------------------------------------------------------------------------------------------------------------------------------------------------------------------------------------------------------------------------------------------------------------------------------------------------------------------------------------------------------------------------------------------------------------------------------------------------------------------------------------------------------------------

>Sc_Col10a1.5

------------------------------------------------------------------------------------------------------------------------------------------------------------------------------------------------------------------------------------------------------------------------------------------------------------------------------------------------------------------------------------------------------------------------------------------------------------------------------------------------------------------------------------------------------------------------------------------------------------------------------------------------------------------------------------------------------------------------------------------------------------------------------------------------------------------------------------------------------------------------------------------------------------------------------------------------------------------------------------------------------------------------------------------------------------------------------------------------------------------------------------------------------------------------------------------------------------------------------------------------------------------------------------------------------------------------------------------------------------------------------------------------------------------------------------------------------------------------------------------------------------------------------------------------------------------------------------------------------------------------------------------------------------------------------------------------TTTGACAAAATACTGACCAATTCAAATAACAACTATGATTCATCAAAAGGAATTTTCACATGTGAAATATCTGGCATCTACCAATTTTTTTATCATGTACATGTCAAGGAAGCAAATGTTTGGGTTGCATTATATAAAAATGATGAAGCTGTAATGTACACATATGATGAATATACTCCACAATATATTGACCATGCCTCAGGAACTGCTATCCTGCATTTGGATGAAAATGACAAAGTTTATGTCCAACTACCTGCAGAAAAGTCTAATGGCGTATATTCTTCCGAATATATGTATTCATCATTTACTGGATTGTTAATAACACCATCA---------------------------------------------------------------------------------------------------------------------------------------------------------------------------------------------------------------------------------------------------------------------------------------------------------------------------------------------------------------------------------------------------------------------------------------------------------------------------------------------------------------------------------------------------------------------------------------------------------------------------------------------------------------------------------------------------------------------------------------------------------------------------------

>Ga_Col10a1b

------------------------------------------------------------------------------------------ATGGGCCATCCAGGTCCTCCAGGTCCTCCAGGTGAGCCAGGACCA---------ATGGGGCCATATGGA---------CCTCCTGGAAAGAGTGGTGCAGGACATCCTGGACAACAAGGCCCTCCAGGTCCTCCTGGACCCCCTGGTTACTCTCAAGCTGGTAAACCTGGTTCCCCAGGTGGCTATGGAAAATCAGGTAGCCCTGGCCTCCCTGGTCAGAAAGGGGAAGCTGGCGCAACTGGACCCATGGGTGCCAGAGGTGCACCTGGTCCACATGGAACACCTGGACCTGCTGGACTTTCTTCAAGTGGAAAACCTGGACCAGCTGGCTACCCTGGGGCAGTGGGACAAAGAGGCGAGCCTGGTTTGAAGGGACATCCTGGTGTTCCCGGTCTTCCTGGAGCCAAAGGAGATAGAGGCATTGGAGTTTCTGGGGCTCAAGGAGCACCAGGTGGCGTTGGACCAATGGGCCCACCTGGAATGCCTGGCAAATCTGGAGTTGGTATACCTGGTGCCACTGGCTATCCTGGAGAGCCCGGCAAGGGTGGTGTGCCAGGAAGAGATGGCGCTCCTGGGGCAATGGGTATGGCAGGACCAAAGGGTCACACTGGCGCTCCAGGA------------GGGAAACCAGGCCAGAATGGTAGCCCCGGTATGCCTGGACCTATGGGTTCTAAAGGTCCACAAGGTCCAGCTGGTCAACCAGGCTCACCTGGCATGCCAGGTGTTGGCCACACGGGCGCTACTGGACTACCAGGAAGCAGAGGTTCACCTGGTACTCCAGGAACAACTGGTCAGAAAGGGGAGCCAGGCCCAACTGGCTATACTGGTCAGACAGGTGCTCTAGGTCCTATTGGCCCACATGGTCCACAGGGTGCAAGGGGATTCCCAGGTGAGGTTGGCCCGAAAGGATCCAAAGGCGACATTGGTATGGTAGGTGCACCAGGGCCGAGGGGAACCAAGGGTGACCAGGGTGCTCAAGGTTTCACTGGAAAGCCAGGTTCTACAGGAGCAGTAGGTCCTCAAGGACCTCCAGGGCATAATGGTCCTCAAGGACAAAAGGGTGTGCAAGGCCATGATGGTCCTCCAGGGATTCCAGGTGCAAATGGTGCTCCTGGACTAAAAGGACACCCAGGGCCCTCAGGAGGACAAGGAAAAGGTGGTGAGAACGGAAGACCAGGATCTATGGGACCAGTTGGGCCCCCCGGTCCATCAGGTCCCACTGGAGTTAAGGGCCATCCGGGTTTCCCAGGCCCACCTGGCCCTGCTGGCATAACAGCTAAGGGAATTTCTGGTCCTCGGGGTCCACCTGGAACTCCTGGTCCC---------AAAGGTCAAGATGGTTACCCAGGCCCTGCAGGTCCTCCTGGTGCTCCTGGCCCACCAGGAGAG---------------------------------------------------------------------------------GCCTTCAGTGCTGTGCTGACCATAGCCTACCCCCAAGCTGCAACCCCTATTCCGTTCAACCAGGTTGTGTACAATGGGGAGAACCATTATGATGAGCAAAGTGGTGTGTTTACCTGTCAGATCCCAGGCCTCTACTATTTCAGCTATCATATGCATGTCAATGGTGCCAATGCACTAGTTGCCCTCTACAAAAACGAGGAGCCAGTTATGTTCACCTATGATGAGTACAACAAAGGCTTCCTGGATCAGATGTCAGGCAGTACTGTTCTTATGTTGAATGACGGTGACAGAGTCTATGTCCAGGTCCCCGATGAGGACAGTAATGGTGTATTTGCAGCAGATAATGTTCATTGCGCATTCTCTGGGTTCTTGATTGCCTCAACG---------------------------------------------------------------------------------------------------------------------------------------------------------------------------------------------------------------------------------------------------------------------------------------------------------------------------------------------------------------------------------------------------------------------------------------------------------------------------------------------------------------------------------------------------------------------------------------------------------------------------------------------------------------------------------------------------------------------------------------------------------------------------------

>Sc_Col10a1.3

------------TTAAAGGAAATTGGTACACTTTTG------------------------------------------------------------------GGCGCACCTGGACCACCTGGTCCTTCAGGACCC---------CCCGGGGCCCCAGGACAAGCAGGATATCCAGGAAAGACAGGCATTGGGTTGATCGGACCTCCTGGCAACCCAGGACAACCAGGACCACAAGGACTGACTTTGAAGGGAACACCGGGCAATCCAGGAGCACCAGGACCATCAGGCAGAATAGGATATCCTGGACCAAAAGGTGACAACGGAATTCAAGGGATACAAGGGCAAAGGGGTAGTTCAGGACCTCCAGGAAATCCTGGACCAGCCGGATTGTCTGTGGTTGGTAAACCAGGTCCACTAGGGTCAACAGGTTCTCCAGGAGTACCAGGATTACCCGGTGCAAAAGGTCACCCAGGCTATCCAGGCCTCCCTGGGCAAAAGGGTGATAAAGGAATTGGAATTCCTGGGATGTCTGGTGATAAAGGGCTTCCTGGAAAACCGGGACCACAAGGGATTCCTGGACCACTGGGATTAAGTAAATCAGGTGTGCCTGGTTTTCCTGGTGAACGAGGTATTAAAGGTGACATGGGATCCCCAGGCCCGTCTGGTTTTACAGGTGCACCAGGCCATAAAGGACTACCAGGCCCACCTGGAGTACCTGGAATTGGAAAGTCTGGATCAGCTGGTTTACCAGGATTGACAGGAGCCCCTGGTCTTAAAGGTCACCCAGGCATACAAGGTTTGCCAGGGGTACCAGGATTGCCAGGTATTGGAAAATCAGGTATGCCAGGGCCCAAAGGAGAACCTGGTCCAGTAGGCTACACTGGATATCCTGGGAAGAAAGGTGAAATGGGACCAAATGGCAATTCAGGAGATCCGGGGTTGAAGGGAGCAGCTGGCGTGCCAGGATCACAAGGCCCAAGAGGTTTACATGGAATTTCCGGTGCACCAGGAGTAAAAGGTATACAAGGCCCCATGGGTGCACAAGGGTACCCTGGATCAAAGGGTGACCGAGGACTAACTGGTGCTCCAGGAATATCAGGGTCTCCAGGAAAATCAGGTTTACCTGGCCGACCAGGAGCAACTGGTCCAACTGGCGAAAAAGGTCACACTGGTCTTCCTGGCCCATCTGGGAAAAGCGCAAGTCCTGGTCTTCCTGGCCCTCAAGGTCCATTAGGTTTTCCCGGTGCTGTAGGATTGCGAGGGCCGGCTGGGATTCCTGGTCATAAAGGTTTACCTGGGTTACCAGGTGCTCAAGGGGCTCCTGGACTAAATGGTTCTCCAGGAAAATCAGGAATGCCAGGTCCCCCGGGTCTCATCAGCAGAGAAATA------TCAAAGGGGTCACCAGGGGCACCTGGACGA---------ACAGGAGAAGAAGGTCCTCCAGGTCCACCAGGTCTCCCTGGTCCACCAGGTCTCCCTGGTGAAATTTTTATACAACCAGAA------------AAA---------------------------------------------CCGGCTTTTACAGCAATTCTTTCTCGGCCATATCCACCAGTAAGGCAGCCAATAATATTTGACATACTATTGACTAATTCAAATAATAATTATGATCCAACAACTGGTATTTTTACATGTGAAATATCAGGCCTTTAC------------------------------------------------------------------------------------------------------------------------------------------------------------------------------------------------------------------------------------------------------------------------------------------------------------------------------------------------------------------------------------------------------------------------------------------------------------------------------------------------------------------------------------------------------------------------------------------------------------------------------------------------------------------------------------------------------------------------------------------------------------------------------------------------------------------------------------------------------------------------------------------------------------------------------------------------------------------------------------------------------------------------------------------

>Lc_Col10a1

---------------------------------------------------NTG------------------------------------------------GGACCCCCAGGGCAAGCTGGGCCAAGAGGTCCC---------CCAGGTCCTCCAGGT---------TCTCCAGGAAAGTCAGGATATGGAGTGCAAGGACCACCAGGACCTTCAGGACCACCAGGACCACAAGGATATTCTGCTTCTGGAAAGCCAGGTCACCCAGGTTCACCAGGAAAATCAGGAGAAAGGGGAGTGCCTGGGATTAAAGGAGAGCCAGGGCATCCTGGGTCTCAAGGGCCAAGAGGGCCACTTGGGCCTCCCGGGATTCCTGGCCCAGCTGGACTTGTTGGTATTGGTAAACCAGGCCCAGAAGGAAGGCCTGGTGCAGCAGGAGCAAGAGGCGAGCCTGGAGAAAAGGGACCACCAGGGTCTCCTGGCCCTCAAGGTCCAAAGGGAGATGCTGTATTTGGAGCTCCAGGAAGTCCAGGTCAGAAAGGTCACCCAGGGCTTCAGGGGCCACCAGGACCATCTGGACCTGCTAGAATAGGAAAAACTGGTAGGAATGGATTTCCAGGAGCACCAGGTGAAAAAGGGGATCCAGGTCTCCCTGGTAGGCCAGGGCAGCAAGGAATTAAAGGTCATCCAGGATTACCTGGTTCACCTGGAGAGATGGGAATAGGAAAGCCAGGTGCAGATGGTGTATCAGGATTACCAGGCCCTCCTGGTTTGAAAGGTCTACAAGGGCCTCCAGGCATGCCTGGGTCACCTGGGATGCCTGGTGTCGGAAAATCGGGTGTGCCAGGAATGAAGGGAAATAAAGGTGTTGATGGCCATCCAGGTTTTCCTGGTCCAAAAGGGGAGCCAGGTCTAGCTGGTACTCCAGGACTACCTGGAGAGCCAGGAAAATCTGGAACACCTGGACCTCCTGGCTTTAATGGACTTCCAGGTGAAATTGGTTTACCAGGACCAAAAGGTGATCCTGGACAACCTGGGCACAAAGGCATTCCAGGAATTAAAGGTGAGCCAGGAGCGCCCGGTTCAAATGGAAAATCAGGATATCCCGGGCCATCCGGTCCAGTAGGTCCCAAAGGCCCACCTGGACAGCCAGGTCCAAAAGGTGCCACTGGATATTCAGGGCCACCTGGCCTACCTGGTCCAACAGGTCACATAGGACATAAAGGGATGCCAGGGCATAATGGTGAACCAGGTCCAATAGGACCTGTTGGAGCACCAGGTCCAAGGGGTTCCATTGGACCCACAGGAATGCCAGGTCGACCAGGCACAAAAGGAGAACCAGGATTGCCAGGGCTTCCAGGTTCAGCAGGAATGTCAACTAAAGGATTAATAGGACCATTGGGGCCACCTGGTACTCCTGGCCCA---------AGGGGTATAGATGGTCAGCCAGGAGCCCCAGGACCTCCAGGTCCACCAGGCCCACCAGGG------------------------------------------------------------------------------------GCCTTTTCTGTCTATCTTTCAAGTAATTATCCACAAGCATCAGTCCCAATAAAATTTGACAAAACAGTATATAACGGACAACAACACTATGACCCAACAACTGGAACCTTTACATGTCGGATACCTGGACTTTACTACTTTGCCTATCATGTGCATGCAAAGGGATCAGATCTTTGGATTGCACTCTATAAAAATGGCACGCCTATGACATATACATACGATGAGTACAAGAGAGGATTCCTTGATCATTCATCAGGTAGTGTTGTGCTGGATCTCAGAGAAAATGATCAAGTATGGCTACAGCTTCCAAGCACTGAGTCTTCTGGTTTCTATTCATCTGAATTAATTCACTCCTCCTTTTCTGGATTCCTAATGTGTCCAACANTGATACTCTGTACCTTGAGATTGGTACGTTATTCTCAGTGCTTATATNCCAATTCAGTATTGGAGATTNAGAATGAGAAA---------------------------TATACTGAAGTAAGCNNT---------AAATTTNATATGTTAAAACATTTGACT---ACTAAATCAAACATCCTGAAAAAANNCACTGAAATGCCTGACTGC---------------------------------------TGGAGACTACGTGAACGAATAACAATGTTATATTATTCAGAACTGTGCCTTGTTTGGCTTTGTCTTTTTCTCTATAGCATCAATCAGCTAGGCTTTTCTTGGCCTACA---GTTTTGCAACTGNNATGCTCC------TCCATAATTTTGATACGTAGTCACAAATTACTTGAATTGATTTACAAAGAT---------------CGAGGTGAACATTACTGCAAGCAGGGCCAAGTTTTACTGACATCC------------------------------CCTNCAATTTGTGTACAGCATTCTGTATACTGTCCCAGTTATTTTCAAAGTTTAATGAACTTCAAAAATGTAATTGTAACTTCAGGCATAAAACCCCAATACCTGTAT------CTTAAAGTACTGTATTGCTTCAAAATGCTACCTGTCCAACCTTTTTCTACTCTGTTTNTCTTTCTTCCTTTGAATTTGAAATATGTAATTAATAAAGTTTATGAAAAATCA

>Ga_Col10a1a

---------------------------------------------------------------------------------------------GGTGAGCCTGGTGCTCCAGGTGAGCCTGGCCCTGAGGGGCCT---------CCTGGCCCTCCTGGC---------CCCGCAGGTGAGAGCGCTGAAGGTCTGCCTGGACCGCAAGGACCTCCTGGAGCTCCTGGAGCTCCTGGACGCTCCGTCGCTGGCAAACCTGGTTCCCCAGGTGGACCTGGCAAACCTGGCAGCCATGGAGCACCTGGAGAGAAGGGAGACACTGGAGCCCCTGGCTCTCAGGGACCAAGGGGAGCCCCTGGATCTGCTGGAAGCCCTGGACCTGCAGGCCTCTCTGCTACTGGCAAGCCTGGACCTTCAGGTCTTCCTGGCCCAAGGGGATCTAGAGGAGAGCCTGGTCTGAAAGGACATCCAGGTGTACCTGGACTGACAGGTGCTAAGGGTGATAGAGGGGTGGGAATTCAAGGACCTCAGGGTGAGACAGGGCCAGAAGGAGCCGTGGGTGCACCTGGACAGCCAGGTGAGCCTGGAGTTGGAAAGCCAGGACAAGCAGGTATGCCCGGGGAGCCAGGCAAGTCAGGAACCCCAGGTAGGGATGGTGCTACAGGTCCCATGGGACCACAGGGACCTAAGGGACACACAGGTGCCCCAGGT------------GGTAAACCAGGTGAGAATGGTGCCCCAGGTCTGCCTGGTGGAGCTGGCCCTAAAGGCCACCAAGGACCTACTGGAGCCACTGGTGCCCCTGGGGCCTCAGTAGTTGGAAAGCCAGGTGCAAATGGGGAAAAGGGAGAGAGGGGAAATACAGGTGCCACAGGTGCCACAGGTGCAAAGGGTGAGCAAGGTCCAACAGGATATACTGGCGCTACTGGTGCAACAGGCCCCACTGGTCCTGCTGGACCTCAGGGGGCAACAGGTTTCCCAGGTGAAACTGGCGCTACTGGTTCTAAAGGTGACACAGGTGCTACTGGAGCTCAGGGACCTAAGGGAAACAAGGGAGATCAGGGAGCACAGGGATTTTCAGGCAAGCAGGGTTATCCAGGTGCAGCTGGTCCTCCTGGACCCAGAGGTGCCACTGGATCAACAGGGGACAAAGGTCATGTTGGTGCCCCTGGTACACCAGGTTCCCCAGGTATTCCAGGCCCTGCCGGACCAAAGGGTCATCCCGGCCGCGCAGGTGAGCCAGGTGCCTCTGGTTCTAATGGTGCTCCAGGTTCCAGGGGGCCTTCAGGGCCTCAAGGTCCTGCTGGTACCCCAGGCCTAAAAGGACACCCAGGTCTCCCTGGTCCCTCTGGCCCTGCTGGTGTGTCTGCTAAGGGTCTTCCTGGACCTCAGGGTCCTCCTGGTCAGCCCGGTGAC---------AATGGTGTTGATGGAGCCATGGGCCCAGCTGGCCCTCCCGGTCCCCCTGGTCCTCCTGGTGAG---------------------------------------------------------------------------------GCTTTCACGGCATCTCTCATCACCCCCTTCCCCGCTGATGGCACCCCTATTAAGTTTGACCAGATTGTGTACAATGCTGAGAACCACTATGACCCTGAGACTGGCATCTTCACTTGCCAAGTTCCCGGAGTTTACTATTTCTCCTACAGCTTCCATGTTAATGGAGCAAATGCCTTGGTGGCTTTGTACAAGAATGGCCAGCCTGTTATGTTCACTTATGATGAGTACAGCAAGGGCTTCGTGGACCAGATGTCCGGTAGCACTGTCCTCTTGCTTGATGAGCAGGACACAGTCTATGTACAGATCCCCGATGAAGATGCCGTTGGTGTCTTTGCCGCTGAGAACGTCCATTGCTCTTTCTCTGGGTTCCTCATTGCTTCAACG---------------------------------------------------------------------------------------------------------------------------------------------------------------------------------------------------------------------------------------------------------------------------------------------------------------------------------------------------------------------------------------------------------------------------------------------------------------------------------------------------------------------------------------------------------------------------------------------------------------------------------------------------------------------------------------------------------------------------------------------------------------------------------

>Sc_Col10a1.2

ATGACTCTG------AGAGAGAATGGTGCACTTCTGTTGCTATTGTCTGTTACCTTGGTCAATGGACTTGGATAT---------------------------GGACCAGCTGGTCCTCCAGGGCGCCAGGGTCCA---------CCAGGCCCACCAGGA---------TACCACGGAAAATCAGGAGTTGGGAGTCCAGGGACACCTGGCCGTCCAGGGCAGCCAGGAACGCCAGGACTGCCAGGAATGGGAAAATCTGGTCTTCCAGGAGGACAAGGAAAGCCAGGTGAAAGAGGATTTCCTGGACCAAAAGGTAGCATGGGACATCAGGGGATACAAGGACAGAAAGGCCAGCCAGGACTGAGAGGATATCCTGGACCAACCGGAATATCACTTCCCGGTAAACCGGGTCAACCAGGTCCACCAGGTTCTACTGGAGCAATAGGACAACCTGGGGGAAAAGGAGAACAAGGGTATCCTGGTCCCATTGGGCCAAAAGGAGAAAAAGGAGTTGGAATTCCAGGACATCCAGGTGAAAGAGGTCCTCCAGGCCTACGAGGGCCACAGGGAATCCGTGGTGAACCAGGCTATGGCAAGCCAGGAGCCCCTGGCCTGTCTGGTTCCCCAGGAGAAAAAGGTGAAAAGGGCTTAGCAGGTGCACCTGGAATGTCTGGTCAACCAGGTCAGAGAGGCAGCCCAGGATTACCCGGGCCGTCAGGAATTGGAAAGCCTGGAACAGATGGCACACCAGGGTTGCCAGGACCGCCTGGACTCAAGGGCACTCCAGGTTCACGAGGTGCACCAGGTGAGCCTGGTCTTCCAGGATTTGGAAGGCCAGGTTTACCAGGACCTAAAGGAGACCGTGGTGCCGCAGGTGTTGCAGGATATCGTGGGGAAAAAGGAGAGAAAGGTGAACCTGGCATCCCAGGAAGCTCAGGACTGATCGGGCCGTCTGGTCCATCTGGGCCACATGGTCTAAGAGGGGCATCCGGTGCGCCAGGTGCACCTGGACAAAAAGGGGCACCAGGTACAAGAGGTGACCAGGGGTATCCAGGGCTAAAAGGTGAAATAGGCCCTGGAGGTGCCCCAGGGAAATCAGGAATTCCAGGAGCACCTGGTGCACCAGGTCCAGAAGGACTAAGGGGACCACCTGGTCAAAAAGGTTCCATTGGACCAGTTGGGCCAGGTGGTCAGCCAGGTGGTCATGGTCCTCCAGGTCCTCCAGGGCCACCCGGATTCCGAGGTGAAGTTGGATTAACTGGGCCTACTGGACCACCAGGTCGAAATGGTCCACCTGGACGTTCAGGTACGCCAGGACTCCAAGGAGAAAAAGGAGATGCAGGACCTCCAGGCCCTCCTGGACCACCAGGT---------------------------------------------CCAGGCCCA---------ATGGGAGAACAAGGCCCCCCAGGTCAACCTGGACCACCTGGCCCACCAGGGCGCCCTGCAGAAATTGTA---CAGCCAGGAAAA---------------------------------------------------------CCAGCTTTCACAGCAATTCTTTTAGGACCATTTCCCTCTGTAGGGCAGCCAATAGCTTTTAGCAAAATAGTAGCCAATCAAAACAATGATTATGATCCATCAACTGGGGTATTTACATGTCAAATACCAGGCATCTATCAATTTTCTTACCATATACAAGTCAAAGAAAGAAATGTTTGGGTTGGGCTGTTCAAAAATAATGAACCAGTAATCTATACATATGATGATTATAAAGAAGGTTATGTTGATCAAGCCTCAGCAAGTGCTATAATACAGTTACGTGAAAATGACCAGGTTTATGTTCAGTTACCTTCAGAAGAGTCTAGTGGTTTATTTTCCTCTGATTATATGCATTCATCCTTCTCTGGGTTTTTAATTAGTCAAACTTTT------------------------------------------------------------------------------------------------------------------------------------------------------------------------------------------------------------------------------------------------------------------------------------------------------------------------------------------------------------------------------------------------------------------------------------------------------------------------------------------------------------------------------------------------------------------------------------------------------------------------------------------------------------------------------------------------------------------------------------------------------------------------------

>Ap_Col10a1

---------------------------------------------------------------------------------------------GGCGAACAAGGACCCCCTGGTCCCCCAGGCCCTATTGGACCA---------AGAGGACAACCGGGT---------CCTGCAGGAAAACCAGGGTTTGGAAGTCCTGGACCCCAAGGTCCCCCTGGTCCCCCAGGACCACCTGGATTCTCTGCTGTTGGAAAGCCAGGGATGCCAGGTCTACCAGGAAAGCCAGGAGAGAAAGGATTAAATGGTGAAAAAGGAGAAGCTGGACCTGTTGGGCTCCCAGGAGCAAGAGGGCCACAAGGACCCCCCGGTATTCCTGGCCCTGCAGGACTGTCTGTCCCTGGCAAGCCAGGACCACAAGGCCCTCCAGGAGCTCAAGGTCCACGGGGCCTCCCTGGCGAGAAGGGAGAGCCAGGTATTCCTGGAATAAATGGACAAAAGGGAGAAAGCGGGTTTGGTGTGCCAGGCCGCCCAGGTAACAGGGGTCTTCCAGGCCCGCAGGGACCTCAAGGCCTCCCGGGTCCTGCTGGGATAGGGAAGCCTGGAGAAAATGGTCTTCCAGGTCAACCAGGTATGAAAGGTGACAGAGGTTTACCCGGTGCACGTGGAGCAACTGGTATCCCAGGTCCGCAGGGTCCACCAGGAGAACCTGGAGAAGCTGGCATCGGTAAGCCTGGGCCAATGGGACCACCAGGAGCAGCAGGCATCCCTGGAGCCAAAGGACACCCTGGACCTGCAGGCTTGCCTGGATCCCCAGGTCTTCCAGGATTTGGAAAGCCAGGATTGCCAGGGATGAAGGGACACAGAGGGCCTGAAGGACCTCCTGGCCTTCCAGGACCTAAAGGAGAACAAGGCCCAGCTGGCGTGCCAGGAGAACCAGGTCCTGCTGGGTCACCAGGGAACATGGGCCCCCAAGGACTCAAAGGCTTGCCCGGTGAGAACGGCCTACCTGGACCCAAAGGCGACATGGGCCCTGCAGGCCCTGCAGGATTCCCAGGAGCCAAGGGTGAAAGAGGTTTACCAGGATTAGATGGAAAACCAGGATACCCAGGTGAGCCAGGTCTTGCTGGTCCTAAGGGACACCCGGGTCTCCCAGGTCCAAAAGGCGACACTGGCCATGCTGGGCTACCTGGCCTGCCCGGTCCAATGGGCCCACAAGGAGTTAAGGGACTGCCAGGCATCAATGGTGAACCAGGACCCAGAGGACCTTCAGGAATTCCTGGGATCAGAGGCCCCATCGGTCCCCCTGGCATGCCAGGAGCCCCTGGTGCTAAAGGTGAGCCAGGAGCACCAGGACTCCCAGGCCCAGCAGGTATTGCTACAAAAGGCTTAAGTGGACCCATGGGACCACCTGGACCCCCTGGGCCT---------AAAGGCAACAATGGAGAGCCTGGCTTGCCAGGTCCCCCAGGTCCTCCTGGCCCCCCTGGC------------------------------------------------------------------------GTG------TCTGCCTTCAGTGTCATTCTCTCAAAAGCTTACCCTGGGGCAACAGTCCCTATCAAATTTGACAAAATCTTATACAACAGGCAGCAACACTATGACCCCAGAACAGGGATCTTCACCTGTAGGACCCCAGGACTGTACTATTTCTCCTACCATGTACATGCAAAAGGAACAAATGTTTGGGTTGCACTCTACAAAAATGGTTCCCCCATCATGTACACTTATGATGAATACCAGAAAGGATACCTTGACCAGGCCTCTGGCAGTGCTGTCATCGATCTCATGGAGAATGATCAAGTATGGCTCCAGCTGCCAAATTCAGAATCCAATGGTCTCTATTCCTCTGACTATGTTCACTCTTCTTTCTCAGGTTTCCTATTTGCTCAGATC---------------------------------------------------------------------------------------------------------------------------------------------------------------------------------------------------------------------------------------------------------------------------------------------------------------------------------------------------------------------------------------------------------------------------------------------------------------------------------------------------------------------------------------------------------------------------------------------------------------------------------------------------------------------------------------------------------------------------------------------------------------------------------

>Sc_Col10a1.1

------------------------------------------------------------------------------------------------------GGTATCAGAGGTCCATCGGGTTTACCAGGACCA---------AGAGGCCCACCAGGA---------GCAACCGGTGCTTCAAATAAAGGGCCTCCAGGCATGTGTGGATCAGCTGGACTGCCAGGAAACCCAGGAGCAACCTATGTGGGGCAGCCAGGAATGCCAGGGTTACCAGGAGAAAAGGGTGAAAGAGGATTTTGTGGACAATATGGTGACATGGGGCCTCAAGGGCAACAAGGATTACATGGGCCTCCAGGACTTGTAGGTTCTCCTGGAGCCAGTACAAAATCTGTTGATGGCGAGGCTGGTTCCCAAGGATCATCAGGTCCTCCAGGGTCAAAAGGTGATTATGGAAAAGTTGGAGAACCAGGAGATCTGGGTCTGCGTGGGGAAAACGGTGCTGCCGAAATTGGCCCTCCTGGATTCACAGGAGAAACGGGGTATCCAGGGCCTCAGGGTGAGCCAGGACCCCTTGGAGAAGTAATTGCAGGTCCACCAGGGGCTCCTGGTATCCCTGGCACATCAGGAGAGAAAGGTGAAAGTGGAGAATCTGGTAGTCCCGGAACTACAGGTCTACCCGGTGAAAACGGATCACACGGTTCACCTGGTATA---GCAATTTCAATGCCAGGGGTAGATGGTAAACAAGGTCTTGCAGGGATTCCTGGGATGAAGGGTCTTCCAGGCCCAAAAGGAATGGCGGCGAAACATGGTCCACCGGCTACTGGAAATCCAGGTTCGGCAGGCCTTCAAGGTGAGCCTGGTCCGAGAGGATTGTATGGCTATGTTGGTGAGAAGGGAGACCCAGGAATCAATGGAGGGTTTGGTAGTTCAGGACTCAAAGGATTTCCAGGGCCAACAGGTCTATCAGGTCTGAAAGGTTTTCCAGGTGAAGATGGCAATCCAGGACCTTCAGGAGAACCAGGTATAATAGGGTTGCCTGGAATTTCTGGATTACAAGGCGATGAAGGGCCAACTGGTGCTCCTGGAAAATTGGGAATTCCAGGAGAAGAAGGTATTCGAGGGTCACAGGGAAAACAGGGTGCACCTGGTCTGCAGGGTGATAAAGGGCCCAGAGGTAGACCTGGTGAATTTGGTATACAAGGTGATCTTGGTTTTCATGGACCATTGGGGATTCAAGGCAATCATGGGCCAATTGGACCTGCTGGAAAAATTGGCAAACCAGGTCCAAATGGATCTTCAGGCCCTCCAGGACAAAAAGGCATCAGAGGAGATCCAGGAAAACGAGGTCCACCAGGT---------------------------------------------------------GGACCT---------CCAGGCATTCCTGGTCCACCTGGTGTACCAGGTCCATCGGGTTCCCCAGGTCCGCCAGGGGAA------------------------------------------------------------------------------------TTTAAAGTCATTCTCTCTACACCATATTCTACAACAGGAATGCCAATAGTTTTTGACAGAATACTTTACAATCAAGCCAATGTCTATGATTCAGAAACTGGCATTTTTACATGTCAAATACCAGGAATTTACTATTTCTCATATCACATCCATGTCAAAGACAGAAGTGTTCACGTTGCATTGTATAAAAATGGTAAACCGGTTCTATACACATATGATGACTACAAGGAAAACAATATTGATAATGCTTCAGGGGGTGCTGTACTACAGCTACAGGAAATAGATAAAATATATTTACAATTGCCTTCAGAACAGTTAAATGGTTTATACTCCTCCAATAAAATGCAATCATCCTTCTCAGGATTTTTG------------------------TAG------------------------------------------------------------------------------------------------------------------------------------------------------------------------------------------------------------------------------------------------------------------------------------------------------------------------------------------------------------------------------------------------------------------------------------------------------------------------------------------------------------------------------------------------------------------------------------------------------------------------------------------------------------------------------------------------------------------------------------------------------------------

>Cm_Col10a1.8

ATGATTCCT------CAACAAATCGGTGCTCTTCTTCTGTTGCTGTCCGTGACCCTAGTCTATGGGACTGGATAT---------------------------GGCCCACCTGGACCTCCAGGGCCCCCTGGACCA---------CAAGGACCACAAGGA---------TATCCTGGTAAAACAGGTGTCGGAATGCCAGGATCACCCGGTAAGCCCGGAAAACCAGGACCAATGGGGTTGTCTGGTGCAGGAAAACCAGGTTTTCCAGGAGCACCAGGAAAGCCAGGAGAAACAGGAGCTCCTGGAGAAAAAGGTGACAGTGGACCTTCAGGTCTCCAAGGACCAAGAGGCCGAATGGGAACCAAAGGATCACCTGGCCCACTGGGATTGTCCATAGCAGGTAAACCAGGTCCTCAAGGAGCAGCAGGTTCTCCAGGAACAGCAGGAGCACCTGGAGAGAAAGGACACCCAGGTTATCCTGGCCAACCTGGTCCAAAGGGAGAAAAGGGAATTGGGATTCCAGGCCGTCCTGGAAACAGAGGTCTTCAGGGAGCACCAGGACCCCAAGGGCCCTCTGGCCCAGCAGGATTAGGATCTCCAGGAGCCGCTGGTGAACCCGGTGCACCAGGTGATAAAGGTGCAATGGGTCCCCCAGGCCTACCTGGATATACAGGGGAACCAGGAGCAAAGGGACATATAGGGCTACCTGGGAAACCAGCGACTGGGAAGCCTGGAGCTGATGGTGCTCCAGGGTCACCAGGAGCTCCTGGCCCCAAGGGGAACCCTGGTCCACGTGGTTTGTCAGGTTCTCCTGGACTTCCCGGTTTTGGGAAAACAGGTGCACCAGGATCTAAAGGAGAACCTGGTCCTGTTGGTCACTCTGGTTTTCCTGGAGAGAAAGGAGAAGCAGGACAACCTGGTGCCAATGGTGCGCCTGGACCTGTGGGGCCACTTGGTCCACCGGGACCTCAAGGTCCTAGAGGTTCAACTGGTGCAACTGGTCAAGGAGGTGAAAAAGGACAATTAGGACCAATAGGTCCACGAGGGTATCCAGGATTAAAGGGTGACCCTGGACCAGGTGGTGCCCCAGGAAAATCAGGATCTACAGGACAACCAGGTTCTCAGGGGCCAGAGGGAATTAGAGGGCCTCTTGGGTACAAAGGCAATACAGGACCTGCTGGGCAACCTGGCAAATCAGGTAGCCCAGGACGTCCAGGTGTTCAAGGGCCACCTGGTTATCCTGGTGAAGCAGGTTTGAGAGGAGCTTCAGGACTAACTGGGCCAATGGGTGCAACAGGGTCAAAAGGAAGTTCAGGCAGCCGAGGAGAGAAAGGTGATCCAGGTCTCCCTGGTCCTCCAGGACCTTCAGGTGTTTATTATGGAAAAATT------GCATCTGGCCCAATTGGTCAACCTGGACCA---------ATCGGATTAGCAGGACCCCCTGGGCAACCAGGACTCCCTGGCCCGCCAGGCCCACCAGGAGAGATTATT---------------------------------------------------------------GTC------CCAGCCTTCACAGCCCTTCTTTCCAATTCACACGCAACAGCAGAACAACCAATAGTGTTTGACCAAATACTAATCAATCAAAATAATAACTATAATCCATCAACAGGGATTTTTACTTGTGAAATTGCAGGCATCTATCAATTTAATTATCATGTATATGTCAGTGGAGGAGCACTTTGGCTTGCCTTACATAAAAATGAGGAACCTGTAGTGTACACATATGATGAATGTCTATCTAACCATGTTGATCAAGCCTCAGGAACTGCTATATTACACCTGTATGAAAATGACCAGGTCTACCTACAGATACAATCATACGAATCCGATGCTTTATATTCCTCTGATCAAATGCATTCAACATTCTCAGGA---------------------------------TAA---------------------------------------------------------------------------------------------------------------------------------------------------------------------------------------------------------------------------------------------------------------------------------------------------------------------------------------------------------------------------------------------------------------------------------------------------------------------------------------------------------------------------------------------------------------------------------------------------------------------------------------------------------------------------------------------------------------------------------------------------------------

>Cm_Col10a1.7

------------------------------------------------------------------------------------------------------GGACCACCGGGACCAGAGGGACCACCTGGTCCA---------CCAGGTGCAACAGGG---------CATCCAGGAAAATCCGGCATCGGAACCCCAGGAGCCCCTGGTAAACCCGGACAGCCAGGGCACCAAGGATTGTCTGCTGTAGGAAAACCAGGTATGGCTGGGCCACCTGGACAGCCAGGCAGCAGTGGGTATCCTGGATTGAAAGGAGACACAGGACCTCAAGGAAAGAATGGGCCTAGAGGTATGGCAGGACCACCTGGAGCGCCTGGACAAGCTGGACTGTCAGTTGTTGGTAAACCAGGTCCTCAAGGAGCAGCAGGTTCTCCAGGAACAGCAGGAGCACCTGGAGCTAAAGGACACCCAGGTTATCCTGGCCAACCTGGTCCAAAGGGAGAAAAGGGAATTGGGATTCCAGGCCGTCCTGGAAACAGAGGTCTTCCGGGAGCACCAGGACCCCAAGGGTCCTCTGGCCCAGCAGGATTAGGATCTTCAGGAGCCGCTGGTGAACCTGGTGCACCAGGTGATAAAGGTGCAATGGGTCCCCCAGGCCTACCTGGATATACAGGGGCACCAGGAGCAAAGGGACATATTGGGCTGCCTGGGCAACCAGCGACTGGGAAGCCTGGAGCCGATGGTGTTCCAGGGTCACCAGGAGCTTCTGGCCCCAAGGGGAACCCTGGTCCACGTGGTTTCTCAGGTTCTCCTGGATTTCCCGGTTTTGGGAAAACAGGTGCACCAGGACCTAAAGGAGAACCTGGTCCTGTTGGTCACTCTGGTTTTCCTGGAGAGAAAGGAGAAGCAGGACAACCTGGTGCCAATGGTGCACCTGGACCTGTAGGGCCAGTTGGTCCACCGGGACCTCAAGGTCCAAGTGGTGTACCAGGTATAGGTGGTGCACCAGGAATGAAAGGTTTACGTGGACTAACAGGTCCACAAGGATATCCCGGATCAAAGGGTGAGTCAGGGTTTGGAGGTGCCCCTGGAAAATCAGGCCTTCCAGGAGAAAAAGGTGAACCAGGCTCACAAGGAACAGCAGGGCCAGCTGGCCAACAAGGTGAGCCCGGACCTGTTGGTCGACCTGGTACACCAGGAAGTTCGGGTGCCCCAGGTCTTCAAGGTGCTCCAGGTTTTCCAGGAGAAGCAGGAAGAGAAGGGCCTCCTGGATCACCTGGTCCAAAAGGTCCAGCTGGGATTCAGGGTGCTCAAGGATACCAAGGACTTAAAGGTCCTCCTGGAAACCCAGGGAAACCAGGTCCTCCAGGTATCGTCAGTAGAAAGGCA------ACTAAGGGCCGACCAGGCCCACCTGGGCAA---------GAAGGAGCAGAAGGTCCTGAAGGTCAACCAGGCCCTCCCGGTCCACCTGGTCCACCGGGAGAAATCATTGTCCAA------------------------------------------------------------------CCAGCTTTTACAGCTGTTCTTTCTAGACCATATCCACCTACAGGACAACCAATTGTATTTGACATAATTTTAACAAATTCAAACAACAACTATGATGAATCAACTGGAATCTTTACGTGTGAAGTATCAGGCATTTATCAATTTGCTTTTCACTTACACGTCAAGGGATCAAGTGTTTGGATTGCATTGTATAAAAATGATGAACCTGTATTGTACATGTATGATGCTTACTCAAAAGGGAATGTTGATCAGCTTTCAGGTTGCGTTGTATTACATCTACAAGAAAATGACCAAGTCCATTTAGAGTTACCTTCAGAGGAGTCCAGTGGTTTATATTCCTCTGATCACATGAGCTCATCATTCTCAGGGTTTTTAATTGCCCCGTTG---------------------------------------------------------------------------------------------------------------------------------------------------------------------------------------------------------------------------------------------------------------------------------------------------------------------------------------------------------------------------------------------------------------------------------------------------------------------------------------------------------------------------------------------------------------------------------------------------------------------------------------------------------------------------------------------------------------------------------------------------------------------------------

>Le_Col10a1.6

NAA---------------------------------------------------------------------------------------------------GGGCCACGAGGG---------CCGCGTGGTCAC---------CCAGGATCACCGGGT---------CCCGCTGGTAGGCCAGGGATTGGATTGCCTGGAGCTCCGGGTAAACCTGGATCACGAGGACCAGAGGGACAATCATTTGCAGGGAGACCAGGCATTCCAGGAGGCCCGGGAAAACCAGGTGCAAGAGGATTCCCTGGAGAAAAAGGCAACAGTGGATCTCCTGGGAAAGAAGGAGAAAGAGGCAGCGCAGGACCCAGAGGACCTCCTGGACCTGCTGGATTATCAATTCCAGGTAAATCAGGTCCCCAAGGAGCAACCGGTCGTGCCGGTTCACCTGGATCACCTGGAGAGAAAGGAAAGTCAGGGAGTCCAGGCCAACCAGGGCAAAGGGGAGAAAGGGGATCAGGAGCCCCTGGACGTCCAGGAGATAAAGGCGCCACAGGAGCAAGAGGACTTCCAGGTACACCTGGTTCAAATGGAATTGGAAGTCCTGGGCGTTCTGGTTCTCCCGGTAAACCAGGTTCAAAGGGTGAGAAGGGTTCAACAGGTTCACAGGGAATACCAGGTGCACAAGGTCAAAAAGGACTGCCAGGAGCAGCTGGACAACCCGGATATGGAAAGACTGGAGCAAATGGAAAACCAGGGTCAACAGGAGCCCCAGGAGCAAAGGGTTCACAAGGTCGTCAAGGTTTGTCAGGAGCACCTGGACTGCCGGGCATAGGAAAAACTGGAAGTCAAGGTCCAAAAGGAGAGCGTGGTTCTACAGGGGCAAATGGCTACCCTGGAAGTTCTGGGAAAAAAGGAGAAAGTGGACAACCTGGAGCTCAAGGACCTGAAGGACGAGCTGGTTCACCAGGTCAGCAAGGTTCAAGAGGGTTACCAGGGTCCACTGGAGCACCAGGATCAAGAGGTCAGGCAGGACCAACAGGTCCACAAGGGTATCAAGGCTTAAAAGGGCAGCCAGGATCAACTGGTTCACCAGGAACACCAGGATCTTCAGGTCAACCAGGTCGTCCAGGTGCTCAGGGCGAACAAGGTCCAGCTGGTAGAAAAGGTGACACTGGAAATGCTGGATCACCTGGTAAATCAGGCAGTCCGGGTGCTACAGGACCTGCTGGGCCACCTGGATATCCAGGTAAAGATGGAATGAGAGGGTCTTCTGGAGCATCTGGTTCTCCAGGTTCACCTGGATCTCAAGGATCTCGTGGATACCCTGGAGAAAAGGGAGATGCTGGTCCTCCTGGTCCACCTGGGAATCCAGGAGAGTATTATGGAAAAATA---------------TCAGCCGGCAAACCTGGTTCA---------ACTGGACAACAAGGACCACGAGGTCCTCAAGGGCGTCCTGGTCCACCAGGCCCTCCAGGAAGAATGATTGTACAATCACAAAAA---------------------------------------------------------CCAGCATTTACAGCCACACTTTCTCATTCATACTCATCAACAGGAAAACCAGTAAAATTTGACAGAATATTAATTAATTCTAATGATAATTATGATCCATCAACTGGAATATTTACATGTGATGTATCTGGAATCTATCAATTTTCTTATCATATACAAGTCAAAGGAGCAAATGTTTGGGTTGGATTATACAAAAATGATCGACCTGTAATTTACACATATGATGACCATCAAAAAGGTTATATTGATCAGGCTTCAGGAAGCGCTATATTATATTTACACAAAGGTGATCAAGTTTACATTCAATTACCTTCAAAAGAATCCAATGGGTTGTATTCATCAGATGATAAAACGTCTTCCTTTTCAGGGTTTCTAATTGCTCGTTCA---------------------------------------------------------------------------------------------------------------------------------------------------------------------------------------------------------------------------------------------------------------------------------------------------------------------------------------------------------------------------------------------------------------------------------------------------------------------------------------------------------------------------------------------------------------------------------------------------------------------------------------------------------------------------------------------------------------------------------------------------------------------------------

>Dr_Col8a2

---------------------------------------------------------------------------------------------GGGGAGCCAGGTCCCCAAGGGAAGCCAGGACCAAGGGGACCA---------GCTGGTCCCCCTGGA---------TTACCTGGAAAACCAGGTATAGGAAAGCCTGGTCTCAATGGTCAGACTGGTCCACAAGGACCTTCAGGATTACCTGGGATTGGTAAACCAGGTCTACCAGGTTTACCAGGAAAAATAGGGCCTAAAGGACTGCCAGGACTTAATGGCGAGGTTGGGCCTCGTGGAGAGCCAGGCCCACGGGGACTTCAAGGTCAACCAGGAGCGCCTGGGCCTGTAGGTATTTCATTGAATGGTAAACCAGGGTTACCTGGCACTAGAGGCCCGCCAGGATCAAGAGGTGAGCCGGGGAGTAAAGGTGCACGTGGTGTTCCAGGTGAACCAGGACTTAAAGGGGAAAATGGCAATGGACACACAGGTCTAACAGGTCCCAGGGGACCCACTGGCCTTCAAGGACCTCCAGGAGCTCCTGGTGTCCCTGGATTGGGTAAACCAGGGATTAATGGCCTGCCTGGGCCATTGGGGCCAAAGGGTGATAAAGGAGCACCAGGAGATCAAGGACCCTCTGGACAAGTTGGTCCTCCGGGACAACAAGGGCCACCAGGAGCACCTGGTTTGGGAAAACCTGGACTTGATGGTATTCCAGGAAACTTGGGCCCAATAGGCCCAAAGGGGGAAGCTGGCCCCAGAGGAACTCCTGGATTTCCAGGACCCCCTGGCTATGGAAAACCAGGACTTGTAGGGCAGAAAGGAGACAGAGGTCCTACTGGATTACAAGGAGTCCCTGGGGATAAAGGAGAACCTGGACTGGAAGGTCTACCAGGAGATTTAGGGCCAACTGGACAGTCTGGGCTTCCAGGTCCACAAGGTTTAATGGGTCTTCCAGGAAAACCTGGGATGCCAGGTCTTAAAGGAGAGAATGGACCACAAGGACCTTCAGGTTTGCCAGGACTTAGAGGAGATCAGGGCCCGAGTGGGCTGGCAGGAAAGCCTGGCCTCCCAGGAGATAAAGGTCTACCTGGTCTTAACGGAGCCACTGGCAAACCTGGACCTAAAGGTGAACCAGGTCACATCGGTCTGCCAGGCAATCCTGGTTTAATTGGAGCACCAGGGCCAAAAGGTGAGAACGGGTTTTCAGGAACCCCTGGACCACGTGGCAATTCAGGGATTCCTGGACTCCCAGGCCCTACTGGTCATATGGGACCTCAAGGCATTCCAGGATTGAAAGGCGAACAAGGACCACCAGGGCCACAAGGA------------------------------GGTCCACAGGGACCTCCAGGAAAACAAGGCAAT---------CCTGGACTCAGCGGTGTACAGGGCCCCCCGGGTCCACCTGGACCTCCTGGGCCCCCTGGC---------------------------------------------------------------------------------CCTGCTTTTACTGCAATTTTGACAACCCCATTTCCACCATCTGCAATGCCAATCAAATTTGACAGAACTCTTTACAATGGGCAAAATGCTTACAACCCTGCCACAGGCATTTTCACAAGCCCACTGTCTGGAGTCTACTACTTTGCTTATCATGTACACGTAAAGGGAACCAGTCTGTGGGTGGCACTGTATAAAAACAATGTGCCTGCCACATACACCTATGATGAATACAAGAAGGGTTATATGGACCAGGCTTCAGGTAGTGCAGTGCTGGAGCTGAAGGAGAATGACCAGGTTTGGGTGCAAATGCCCTCTGACCAGGCAAATGGGCTCTACTCCACTGAGTACATCCATTCGTCCTTCTCAGGGTTCCTCCTGTGTCCCACA---------------------------------------------------------------------------------------------------------------------------------------------------------------------------------------------------------------------------------------------------------------------------------------------------------------------------------------------------------------------------------------------------------------------------------------------------------------------------------------------------------------------------------------------------------------------------------------------------------------------------------------------------------------------------------------------------------------------------------------------------------------------------------


Supplementary Figure 6


>Col10a1.1-riboprobe

------------------------------------------------------------

------------------------------------------------------------

------------------------------------------------------------

------------------------------------------------------------

------------------------------------------------------------

-----------------------------------------TGGAACACATTACTGCGGT

ATCAGAGGTCCATCGGGTTTACCAGGACCAAGAGGCCCACCAGGAGCAAC-CGGTGCTTC

AAATAAAGGGCCTCC---AGGCATGTGTGGATCAGCTGGACTGCCAGGAAACCCAGGAGC

AACCTATGTGGGGCAGCCAGGAATGCCAGGGTTACCAGGAGAAAAGGGTGAAAGAGGATT

TTGTGGACAATATGGTGACATGGGGCCTCAAGGGCAACAAGGATTACATGGGCCTCCAGG

ACTTGTAGGTTCTCCTGGAGCCAGTACAAAATCTGTTGATGGCGAGGCTGGTTCCCAAGG

---ATCATCAGGTCCTCCAGGGTCAAAAGGTGA-TTATGGAAAAGTTGGAGAACCAGGAG

ATCTGGGTCTGCGTGGGGAAAACGGTGCTGCCGAAATTGGCCCTCCTGGATTCACAGGAG

AAACGGGGTATCCAGGGCCTCAGGGTGAGCCAGGACC----CCTTGGAGAA--GTAATTG

CAGGTCCACCAGGGGCTCCTGGTATCCCTGGCACATCAGGAGAGAAAGGTGAAAGTGGAG

AATCTGGTAGTCCCGGAACTACAGGTCTACCCGGTGAAAACGGATCACACGGTTCACCTG

GTA---TAGCAATTTCAATGCCAGGGGTAGATGGTAAACAAGGTCTTGCAGGGATTCCTG

GGATGAAGGGTCTTCCAGGCCCAAAAGGAAT---GGCGGCGAAACATGGTCCACCGGCTA

CTGGAAATCCAGGTTCGGCAGGCCTTCAAGGTGAGCCTGGTCCGAGAGGATTGTATGGCT

ATGTTGGTGAGAAGGGAGACCCAGGAATCAATGGAGGGTTTGGTAGTTCAGGACTCAAAG

GATTTCCAGGGCCAACAGGTCTATCAGGTCTGAAAGG-----------------------

------------------------------------------------------------

------------------------------------------------------------

------------------------------------------------------------

------------------------------------------------------------


>Col10a1.5-riboprobe

------------------------------------------------------------

------------------------------------------------------------

------------------------------------------------------------

------------------------CAACTATGATTCATCAAAAGGAATTTTCACATGTGA

AATATCTGGCATCTACCAATTT------TTTTATCATGTACATGTCAAGGAAGCAAATGT

TTGGGTTGCATTATATAAAAATGATGAAGCTGTAATGTACACATATGATGAATATACTCC

ACAATATATTGACCATGCCTCAGGAACTGCTATCCTGCATTTGGATGAAAATGACAAAGT

TTATGTCCAACTACCTGCAGAAAAGTCTAATGGCGTATATTCTTCCGAATATATGTATTC

ATCATTTACTGGATTGTTAATAACACCATCATGAT--ATACGTCAATTTAAGAAAGCAGA

GCTGAGAGTTTAAATCTGACTAAGTCAGCTATGATTGCAAGAAATTTATGAAAA---AAG

GCATAAATATCCAACAGGTGCCAGTGTAACAAATCACTGCAGTATTTTATGCCTTCCAGG

AAAGCGAACATTACTACATTGATCAAAATAGCACATTTGTTGATGGCAAGATTTTAAAAT

CTCGTTGTGTATACAGGTCTGTCGGATAAAAAAAACGGATCTTTTCACACATTGTCAGAA

ATTCTGTGCATTCTTGACAATTGGTCACTTTAAATTTATGATTTTAGAATATTCCACGAT

AACACTGGTCATTCATTTTATGTTATTCTGCTTGACTGTATGGCCACAGGATATTCGCTT

TGTTAGCATCTTTGCAAACAATATAAAAGTATATTTTCAGTTGCATAAAATGTCAGTTTG

GGCTGCGTTTACATTACAATTGCAGCATCAGTGAAAAGC----GTTTTGAAGTTGTAGTG

CAAATATGGAAGTCTCACGTTAACTTTACTCCAAAATGGGAGCAAAGAACAAACCTACAA

TTCTGGATTCA----CATTACAACTTTAGAGTTGGTCTGAAGCAAAACTGTTTTGCGCAA

ATGCTAGTTACAGTGTAACTACAGCCGCAAGTGTCGTCTTGAATT---------------

------------------------------------------------------------

------------------------------------------------------------

------------------------------------------------------------

------------------------------------------------------------

------------------------------------------------------------


>Col10a1.2-riboprobe

------------------------------------------------------------

------------------------------------------------------------

-----------------------------------------GAATGGTGCACTTCTGTTG

CTATTGTCTGTTACCTTGGTCAATGGACTTGGATATTATAGATATAATG------TACAT

AAGCCAACTGGTCATCAAATC------------------AATGGCCGAAGTTCGGATAGT

TCAGAA---GAAAACCAAGTGACTGTTTTCCAAGGTTCGGGAGTTAGATGGTATCGTGGA

CCAGCTGGTCCTCCAGGGCGCCAGGGTCCACCAGGCCCACCAGGATACCA-CGGAAAATC

AGGAGTTGGGAGTCC---AGGGACACCTGGCCGTCCAGGGCAGCCAGGAACGCCAGGACT

GCCAGGAATGGGAAAATCTGGTCTTCCAGGAGGACAAGGAAAGCCAGGTGAAAGAGGATT

TCCTGGACCAAAAGGTAGCATGGGACATCAGGGGATACAAGGACAGAAAGGCCAGCCAGG

ACTGAGAGGATATCCTGGACCAACCGGAATATCACTTCCCGGTAAACCGGGTCAACCAGG

---TCCACCAGGTTCTACTGGAGCAATAGGACA-ACCTGGGGGAAAAGGAGAACAAGGGT

ATCCTGGTCCCATTGGGCCAAAAGGAGAAAAAGGAGTTGGAATTCCAGGACATCCAGGTG

AAAGAGGTCCTCCAGGCCTACGAGGGCCACAGGGAAT----CCGTGGTGAA--CCAGGCT

ATGGCAAGCCAGGAGCCCCTGGCCTGTCTGGTTCCCCAGGAGAAAAAGGTGAAAAGGGCT

TAGCAGGTGCACCTGGAATGTCTGGTCAACCAGGTCAGAGAGGCAGCCCAGGATTACCCG

GGCCGTCAGGAATTGGAAAGCCTGGAACAGATGGCACACCAGGGTTGCCAGGACCGCCTG

GACTCAAGGGCACTCCAGGTTCACGAGGTGC---ACCAGGTGAGCCTGGTCTTCCAGGAT

TTGGAAGGCCAGGTTTACCAGGACCTAAAGGAGACCGTGGTGCCGCAGGTGTTGCAGGAT

ATCGTG------------------------------------------------------

------------------------------------------------------------

------------------------------------------------------------

------------------------------------------------------------

------------------------------------------------------------

------------------------------------------------------------


>Col10a1.3-riboprobe

------------------------------------------------------------

------------------------------------------------------------

------------------------------------------------------------

------------------------------------------------------------

------------------------------------------------------------

------------------------------------------------------------

------------------------------------------------------------

------------------------------------------------------------

------------------------------------------------------------

------------------------------------------------------------

---------------------------------TGTGGTTGGTAAACCAGGTCCACTAGG

---GTCAACAGGTTCTCCAGGAGTACCAGGATT-ACCCGGTGCAAAAGGTCACCCAGGCT

ATCCAGGCCTCCCTGGGCAAAAGGGTGATAAAGGAATTGGAATTCCTGGGATGTCTGGTG

ATAAAGGGCTTCCTGGAAAACCGGGACCACAAGGGAT----TCCTGGACCA--CTGGGAT

TAAGTAAATCAGGTGTGCCTGGTTTTCCTGGTGAACGAGGTATTAAAGGTGACATGGGAT

CCCCAGGCCCGTCTGGTTTTACAGGTGCACCAGGCCATAAAGGACTACCAGGCCCACCTG

GAGTACCTGGAATTGGAAAGTCTGGATCAGCTGGTTTACCAGGATTGACAGGAGCCCCTG

GTCTTAAAGGTCACCCAGGCATACAAGGTTT---GCCAGGGGTACCAGGATTGCCAGGTA

TTGGAAAATCAGGTATGCCAGGGCCCAAAGGAGAACCTGGTCCAGTAGGCTACACTGGAT

ATCCTGGGAAGAAAGGTGAAATGGGACCAAATGGCAATTCAGGAGATCCGGGGTTGAAGG

GAGCAGCTGGCGTGCCAGGATCACAAGGCCCAAGAGGTTTACATGGAATTTCCGGTGCAC

CAGGAGTAAAAGGTATACAAGGCCCCATGGGTGCACAAGGGTACC-CTGGATCAAAGGGT

GACCGAGGACTAACTGGTGCTCCAGGAATATCAGGGTCTCCAGGAAAATCAGGTTTACCT

GGCCGACCAGGAGCAACTGGTCCAACTGGCGAAAAAGGTCACACTGGTCTTCCTGGCCCA

TCTGGGAAAAGCGCAAGTCCTGGTCTTCCTGGCCCTCAAGGTCCATTAGGTTTTCCCGGT


>Col10a1.4-riboprobe

------------------------------------------------------------

------------------------------------------------------------

------------------------------------------------------------

------TCTGTGACTCTGGTCTATGGCACAGGATATAATAGATATGCCTACATACGGAAA

AATGTAAAAAGCCAAGGAGATTACAATATAAAAAGCTATGACTCTCAGAACTCGGAGGAT

GAAGGAAATGAAGGAAATGAAGAAAATGACGAAAGCAGAGATGTAGGAGGAGAACGTGGG

CAACCAGGTCCACCTGGTCCACGAGGCCCACCAGGCCCACCAGGATCTCC-TGGAAAAAC

AGGCATGGGGATGCC---AGGAGCCCATGGCAAGCCAGGAATGCCAGGACCACCAGGAAT

GCCGGCAATAGGAAAACCAGGAATGCCAGGAGCACCAGGAAAGTCAGGTGAAAGAGGAAT

CCCAGGAGGAAAAGGTGATCGAGGAGCTCGAGGATCGACAGGACCCAAAGGCAATCAAGG

AGCCACCGGTTACCCTGGGCCAGCAGGATTGGCGGCTCTAGGTAAACCAGGTGCACAAGG

---GCCACAAGGTCTTGCAGGACCAGCAGGTCA-GCCTGGAGAAAAAGGAATACCAGGGC

ACATGGGTCTTCCTGGAGCAAAAGGGGAAAGGGGAATGGGAATTCCAGGGAGTCCTGGTA

GCAGAGGAGCAACGGGACCACAAGGGCCATCAGGACT----ACCTGGATCA--GCTGGAT

TAGGAAGCACTGGAGCCCCTGGTCGCCCGGGTCCACCAGGTGAAAAAGGGGAAATGGGCC

CAACAGGTCGACCAGGATATTCAGGTGCCCCAGGTCAAAAAGGACCACCAGGAATTCCCG

GTCGCCCAGGAACTGGAAAATCTGGAGCACCAGGTGAACCAGGGTCACCAGGGGCTCCTG

GAGGTAAGGGGGCTCCTGGTCCACAAGGCTC---ACCAGGTGCACCTGGAATGCCTGGTT

TTGGAAAATCAGGTTTGCCAGGACTCAAAGGAGAGCCCGGTCCTGTCGGCCCGGCTGGTT

ACACAGGAGAAAAAGGACAGGCAGGAGCAACTGG--------------------------

------------------------------------------------------------

------------------------------------------------------------

------------------------------------------------------------

------------------------------------------------------------

------------------------------------------------------------


>Col10a1.6-riboprobe

------------------------------------------------------------

------------------------------------------------------------

------------------------------------------------------------

-------------------------------------------------G-----GATAC

AATGCTGCACGTCAACGTCGG------------------AAAGGCTATGGTGGGAGTGAC

TCAGATGGAATCGATTCAGATGGAGATGATTCATACAGTTCAGAAGGAATAAAGCGTGGG

CCACGTGGTTACCCAGGTCCTCCAGGATCACAGGGTCCATCAGGAAGTC----------C

AGGAATCGGACTGCG---AGGGGCCCCTGGTAACCCTGGACCACGAGGACCACCAGGGCA

GTCAACTACAGGAAAAACAGGTGCTCCAGGAGCACCAGGAAGGCCAGGCGCAAAGGGATC

ACCAGGAGAAAAAGGTGACAATGGAACTCCTGGGAAACCAGGAGAAAAGGGCAGTGCAGG

ACAAAAAGGATCTCCCGGCTCACCCGGATTGTCAGTGACAGGTAAAGCAGGCTCCCAAGG

---GCCACCAGGTCATTCAGGACCGGCAGGGCA-ACCTGGAGCAAAAGGAAAGTCAGGGA

GTCCAGGTCAACCAGGGCCAAAAGGAGAAAAAGGTTCTGGCGCCCCAGGTCAGCCAGGTG

AAAAAGGTTCTCCAGGACCCAGAGGGCCATCAGGTCA----AGATGGATCA--AAAGGAA

TAGGAAGACCTGGGTCCCCAGGGTCCCCTGGCAAACCAGGATCAAATGGTGAAAACGGTG

CCCCAGGTTCACCAGGAAAATCAGGAGCACAAGGTCAAAAGGGGCCACCAGGACCACCTG

GGCAATCAAGAACTGGAAATCCTGGGCACAAAGGAGAACCAGGGTCACCAGGATCTCCTG

GATCAAAGGGTTCACAGGGTCAACGAGGTTC---AGCTGGGGAACCAGGAAAGCCAGGCA

TTGGAAAACCTGGAAATCCTGGTCCTAAGGGAGAGCCTGGCCCTGCAGGCACAAATGGCT

AT----------------------------------------------------------

------------------------------------------------------------

------------------------------------------------------------

------------------------------------------------------------

------------------------------------------------------------

------------------------------------------------------------
